# Supplementary material for: Pathogen surveillance in the informal settlement, Kibera, Kenya, using a metagenomics approach
Source: PLoS One. 2019 Oct 10;14(10):e0222531. doi: 10.1371/journal.pone.0222531 (PMC6786639; doi:10.1371/journal.pone.0222531)
Supplement: S1 Table — (XLSX) [file pone.0222531.s007.xlsx]

## Sheet: Table S1.DB_Species_Count
Database	Species
Bacteria, complete	2186
Bacteria, draft	3304
Parasite	250
Virus, complete	4918
Virus_nt	NA
ResFinder	NA
