# Supplementary material for: Pathogen surveillance in the informal settlement, Kibera, Kenya, using a metagenomics approach
Source: PLoS One. 2019 Oct 10;14(10):e0222531. doi: 10.1371/journal.pone.0222531 (PMC6786639; doi:10.1371/journal.pone.0222531)
Supplement: S2 Table — (XLSX) [file pone.0222531.s008.xlsx]

## Sheet: Table S2. Mapped_summary
Sample	Site	Databases
		Bestmode				Fullmode
		Bacteria	Bacteria draft	Parasites	Unmapped	ResFinder
Week_25_Mon	9	5.56	7.934	0.294	83.535	0.03
Week_25_Wed	9	6.489	7.13	0.19	83.073	0.044
Week_26_Mon	9	7.877	8.855	0.374	79.35	0.031
Week_26_Wed	9	8.126	8.714	0.215	78.779	0.045
Week_27_Mon	9	7.801	10.126	0.316	74.621	0.05
Week_28_Mon	9	90.205	0.717	0.014	8.768	0.114
Week_28_Wed	9	6.733	6.52	0.162	84.638	0.038
Week_29_Mon	9	4.908	6.978	0.274	85.236	0.036
Week_29_Wed	9	6.915	7.423	0.158	82.904	0.039
Week_30_Mon	9	5.849	8.799	0.316	81.584	0.034
Week_30_Wed	9	8.126	12.165	0.317	74.311	0.069
Week_31_Mon	9	5.981	7.417	0.185	83.793	0.039
Week_31_Wed	9	4.369	6.152	0.154	87.08	0.039
Week_32_Mon	9	6.022	7.836	0.331	82.86	0.041
Week_32_Wed	9	7.654	10.68	0.246	77.86	0.056
WeeK_33_Mon	9	5.024	6.818	0.245	85.943	0.036
Week_33_Wed	9	4.762	6.266	0.169	87.09	0.035
Week_34_Mon	9	5.466	7.031	0.278	85.42	0.035
Week_34_Wed	9	5.063	6.834	0.162	86.117	0.05
Week_35_Mon	9	6.612	8.787	0.303	81.377	0.036
Week_35_Wed	9	7.85	8.306	0.206	79.474	0.044
Week_25_Mon	10	7.33	13.009	0.452	75.683	0.035
Week_25_Wed	10	9.694	9.978	0.236	77.363	0.052
Week_26_Mon	10	8.742	11.312	0.467	74.867	0.039
Week_26_Wed	10	19.282	10.517	0.209	63.163	0.057
Week_27_Mon	10	6.995	10.908	0.391	76.743	0.045
Week_27_Wed	10	8.019	11.188	0.219	77.648	0.056
Week_28_Mon	10	60.209	3.925	0.11	34.043	0.087
Week_28_Wed	10	8.474	10.225	0.203	78.343	0.051
Week_29_Mon	10	6.361	12.314	0.163	78.708	0.04
Week_29_Wed	10	10.378	11.256	0.302	71.581	0.056
Week_30_Mon	10	9.401	11.857	0.531	73.988	0.045
Week_30_Wed	10	5.912	9.19	0.273	80.683	0.05
Week_31_Mon	10	8.236	11.511	0.42	75.098	0.052
Week_31_Wed	10	6.687	7.399	0.166	83.565	0.045
Week_32_Mon	10	11.918	10.527	0.445	73.154	0.044
Week_32_Wed	10	6.264	7.123	0.163	83.966	0.062
Week_33_Wed	10	4.846	9.038	0.191	84.068	0.052
Week_34_Mon	10	7.723	10.778	0.426	77.826	0.053
Week_34_Wed	10	5.631	8.353	0.209	83.613	0.05
Week_35_Mon	10	10.72	11.421	0.6	73.759	0.036
Week_35_Wed	10	11.906	8.249	0.259	74.211	0.041
