# Supplementary material for: Pathogen surveillance in the informal settlement, Kibera, Kenya, using a metagenomics approach
Source: PLoS One. 2019 Oct 10;14(10):e0222531. doi: 10.1371/journal.pone.0222531 (PMC6786639; doi:10.1371/journal.pone.0222531)
Supplement: S3 Table — (XLSX) [file pone.0222531.s009.xlsx]

## Sheet: Table S3. Site 9 Viruses (VRPM)
virus	Week_25_09_Mon	Week_25_09_Wed	Week_26_09_Mon	Week_26_09_Wed	Week_27_09_Mon	Week_28_09_Mon	Week_28_09_Wed	Week_29_09_Mon	Week_29_09_Wed	Week_30_09_Mon	Week_30_09_Wed	Week_31_09_Mon	Week_31_09_Wed	Week_32_09_Mon	Week_32_09_Wed	Week_33_09_Mon	Week_33_09_Wed	Week_34_09_Mon	Week_34_09_Wed	Week_35_09_Mon	Week_35_09_Wed	initial_threshold	recalculated_threshold
Abalone herpesvirus Victoria/AUS/2009	0	0	55.3074	0	0	30.453	0	57.1429	40.085	49.5835	0	0	0	0	0	0	0	0	0	16.4617	0	52.5841	37.4184
Adeno-associated dependoparvovirus A	0	0	0	0	0	0	0	0	0	0	0	0	0	15.1485	0	0	0	96.7258	0	0	0	46.8807	7.39656
Aichivirus A	133.206	175.43	829.612	300.006	40.6417	0	203.957	0	331.511	0	11.332	79.5007	0	181.782	14.7651	564.408	24.9619	193.452	234.837	32.9234	102.47	574.387	419.228
Astrovirus 1	0	50.1228	286382	41020	243.85	334.983	101.978	0	0	0	0	0	0	0	254.296	0	0	193.452	95961.3	543.237	1069.83	147512	51765.1
Astrovirus MLB2	0	25.0614	0	0	0	0	0	0	0	0	0	0	0	0	4.9217	0	0	0	0	0	0	12.2477	2.40311
Astrovirus MLB3	532.824	3486.26	0	0	0	0	620.679	0	0	0	0	0	0	0	149.801	0	0	0	0	0	0	1730.59	415.393
Astrovirus VA2	0	0	0	0	0	0	0	0	0	0	0	0	0	0	65.1218	0	0	0	0	0	0	30.9541	0
Avian encephalomyelitis virus	0	0	82.9612	10.0151	0	0	0	0	0	0	0	0	0	0	0	0	0	0	0	0	0	39.9549	4.89008
Bat circovirus	44.402	0	0	0	0	0	0	0	0	0	0	0	0	0	0	0	0	0	0	0	0	21.1054	0
Brinovirus	0	0	0	0	0	0	0	0	0	0	0	0	0	0	0	0	0	0	0	0	0	0	0
Cadicivirus A	0	0	0	0	0	0	0	0	0	0	5.66601	0	0	0	0	0	0	0	0	0	0	2.6932	0
Canine astrovirus	0	0	0	0	0	0	0	0	0	0	0	0	0	0	0	0	0	0	0	0	0	0	0
Cardiovirus A	0	0	0	0	0	0	0	0	0	0	17.7335	0	0	0	0	0	0	0	74.1837	0	320.339	158.461	37.6241
Cardiovirus B	0	185.03	718.997	80.121	0	182.718	0	0	0	0	0	0	0	0	0	0	24.9619	435.266	0	0	0	432.184	140.747
Caribou feces-associated gemycircularvirus	0	0	0	0	0	0	0	0	0	0	0	0	0	0	0	0	0	0	0	0	0	0	0
Carnivore protoparvovirus 1	0	0	27.6537	0	0	0	0	0	0	0	0	0	0	0	0	0	0	0	0	0	0	13.1445	0
Chicken gallivirus 1	88.804	1073.4	0	71.9298	0	0	1325.72	742.857	40.085	0	5.66601	119.251	0	0	5.42682	0	911.923	96.7258	481.928	246.926	858.547	1121.46	945.18
Chicken picornavirus 1	44.402	50.1228	27.6537	35.9649	0	0	0	0	0	0	0	0	0	0	0	75.2545	0	0	173.073	16.4617	294.721	176.031	103.431
Chicken picornavirus 4	88.804	0	0	0	0	30.453	0	0	0	446.251	17.7335	0	111.754	30.2971	0	0	146.854	241.815	1359.68	740.777	51.2348	804.677	463.756
Chicken picornavirus 5	0	0	0	10.0151	0	0	0	0	42.2511	595.002	5.66601	39.7504	223.507	30.2971	10.3485	112.882	243.785	96.7258	1458.47	921.856	147.361	914.342	368.278
Chimeric dengue virus vector p4-D3L-ME	0	0	0	0	0	0	0	0	0	0	0	0	0	0	0	0	0	0	0	0	0	0	0
Cosavirus A	0	564.69	0	20.0302	2275.94	121.812	0	57.1429	42.2511	148.75	11.332	39.7504	0	0	123.677	37.6272	0	48.3629	160.687	460.928	25.6174	1175.63	393.934
Cowpox virus	222.01	59.7229	0	20.0302	40.6417	0	0	285.714	164.672	247.917	0	238.502	0	0	10.3485	112.882	74.8858	0	12.3528	131.694	198.596	282.503	255.485
Coxsackievirus	0	25.0614	0	0	0	0	0	0	0	0	0	0	0	0	0	0	0	0	0	0	0	11.9123	0
Cyclovirus VN	0	0	0	10.0151	40.6417	0	0	0	0	0	0	0	0	0	0	0	0	0	0	16.4617	0	21.8343	9.56909
Cyclovirus ZM36a	0	0	0	20.0302	0	0	0	114.286	0	0	0	0	0	0	0	0	0	0	0	0	0	55.5981	9.78015
Cyprinid herpesvirus 1	399.618	75.1842	27.6537	10.0151	40.6417	152.265	629.489	514.286	2272.92	1190	41.1329	477.004	111.754	151.485	189.68	338.645	286.361	145.089	98.956	164.617	999.564	1441.92	937.466
Dengue virus type 2 vector p2(delta30)	0	0	0	0	0	0	0	0	0	0	0	0	0	0	0	0	0	0	0	0	0	0	0
Drosophila A virus	0	59.7229	0	0	0	30.453	0	0	0	0	0	0	111.754	0	0	0	0	0	12.3528	0	0	63.7897	33.9927
Drosophila x virus	44.402	50.1228	0	30.0454	20.3209	121.812	212.766	0	0	49.5835	0	0	0	45.4456	0	0	0	0	0	0	25.6174	130.363	80.2218
Echovirus	0	109.846	0	10.0151	0	0	0	0	0	0	0	0	0	0	0	0	0	0	0	0	0	52.6705	4.89008
Elephantid herpesvirus 1	0	0	0	0	0	0	0	0	0	0	0	39.7504	0	0	0	0	0	48.3629	0	0	0	30.3064	0
Enterovirus A	44.402	429.783	0	30.0454	33549.8	30.453	0	114.286	0	148.75	5.66601	0	0	333.268	0	0	57.2721	48.3629	0	0	717.53	16002.9	464.184
Enterovirus B	266.412	5088.07	82.9612	196.207	467.38	60.906	0	0	82.3361	49.5835	11.332	0	446.909	0	63.6065	0	32.3102	48.3629	37.0585	16.4617	25.6174	2484.99	371.27
Enterovirus C	133.206	1578.36	276.537	456.152	494854	182.718	212.766	0	620.77	1933.76	110.228	0	167.551	121.188	2093.79	639.663	490.487	48.3629	148.334	2831.42	29740.8	236685	14944.5
Enterovirus D	0	125.307	55.3074	630.505	203.209	30.453	0	0	0	0	0	0	0	0	0	0	24.9619	0	12.3528	0	0	329.937	124.683
Enterovirus G	0	0	0	0	20.3209	0	0	0	0	0	0	0	0	0	0	0	0	0	0	0	0	9.65904	0
Enterovirus JAA-2013	0	0	0	0	20.3209	0	0	0	0	0	0	0	0	0	0	0	0	0	0	0	0	9.65904	0
Enterovirus MB6250	0	0	0	0	20.3209	0	0	0	0	0	0	0	0	0	0	0	0	0	0	0	0	9.65904	0
Enterovirus sp.	0	0	0	0	0	0	0	0	0	0	0	0	0	0	0	0	0	0	0	0	0	0	0
Escherichia phage ECBP2	7015.52	1133.12	5005.32	523.986	670.589	182.718	2380.74	3257.14	405.182	99.167	11.332	2782.53	223.507	2772.18	14.7651	188.136	49.9239	193.452	222.418	32.9234	5676.56	5703.85	4716.47
Escherichia phage K1-dep(1)	1509.67	5070.99	138.269	1088.03	101.604	4111.15	9881.75	1200	1363.96	0	35.4669	397.504	894.03	45.4456	51.2375	0	522.797	48.3629	1866.18	0	243.487	6018.73	3659.47
European catfish virus	0	75.1842	0	76.0254	40.6417	0	0	114.286	0	247.917	95.8042	0	0	0	21.2022	37.6272	847.302	0	0	0	1005.91	661.598	161.449
Faecal-associated gemycircularvirus 8	0	0	0	0	0	0	0	0	0	0	0	0	0	0	0	0	0	48.3629	0	65.8469	0	39.5382	0
Feline picornavirus	0	0	0	0	0	0	0	0	0	0	0	0	0	0	10.3485	0	0	0	0	0	0	4.91892	0
Flock house virus	0	59.7229	0	0	0	0	0	0	0	0	0	0	0	0	0	0	0	0	0	0	0	28.3878	0
Fowl aviadenovirus D	0	0	0	0	0	0	0	0	0	0	0	0	0	0	4.9217	0	0	0	0	0	0	2.33941	0
Gemycircularvirus SL1	14608.3	0	0	0	0	0	0	0	0	0	0	39.7504	0	0	0	0	0	0	0	230.464	0	6951.56	115.1
Glypta fumiferanae ichnovirus	4529.01	994.472	470.113	196.207	243.85	2618.96	101.978	2914.29	8046.21	6197.94	5.66601	5763.8	223.507	106.04	55.654	4289.5	1032.3	1595.98	1632.24	1119.4	8111.67	7672.4	5758.77
HCBI9.212 virus	0	0	0	0	0	0	0	0	0	0	0	0	0	0	0	0	0	48.3629	0	0	0	22.9882	0
Heliothis zea nudivirus	0	0	0	0	0	30.453	0	0	0	0	0	0	0	0	0	0	0	0	0	0	0	14.4751	0
Hepatitis A virus	0	0	0	0	0	30.453	0	0	0	0	0	0	0	0	0	0	0	0	0	0	0	14.4751	0
Hepatitis C virus	0	0	0	0	0	0	0	0	0	0	0	39.7504	0	0	0	0	0	0	0	0	0	18.8944	0
Hepatovirus A	0	0	0	0	20.3209	30.453	0	0	0	49.5835	0	0	0	15.1485	0	0	0	0	0	0	0	31.0293	19.8329
HMO Astrovirus A	0	0	0	0	0	0	0	0	0	0	0	0	0	0	166.586	0	0	0	0	0	0	79.1829	0
Human astrovirus	0	0	0	207.598	0	0	0	0	0	0	0	0	0	0	0	0	0	0	0	0	0	98.6768	0
Human circovirus VS6600022	0	0	0	0	0	0	0	0	0	0	0	0	0	0	0	0	0	0	0	0	0	0	0
Human cosavirus	0	0	0	0	0	0	0	0	0	0	0	0	0	0	10.8536	0	0	0	0	0	0	5.15902	0
Human cosavirus D	0	0	0	0	0	0	0	0	0	0	0	0	0	0	0	0	0	0	0	0	0	0	0
Human cosavirus RdRp-5008	0	25.0614	0	0	0	0	0	0	0	0	0	0	0	0	0	0	0	0	0	0	0	11.9123	0
Human cosavirus RdRp-6187	0	0	0	0	40.6417	0	0	0	0	0	0	0	0	0	0	0	0	0	0	0	0	19.3181	0
Human cosavirus RdRp-768	0	0	0	0	20.3209	0	0	0	0	0	0	0	0	0	0	0	0	0	24.739	16.4617	0	17.5688	8.2685
Human cosavirus RdRp-97	0	0	0	0	40.6417	0	0	0	0	0	0	0	0	0	0	0	0	0	0	0	0	19.3181	0
Human endogenous retrovirus K	0	25.0614	0	0	0	0	0	0	0	0	0	0	0	0	0	0	0	0	0	0	0	11.9123	0
Human enterovirus	0	0	0	0	40.6417	0	0	0	0	0	0	0	0	0	0	0	0	0	0	0	0	19.3181	0
Human enterovirus 113	0	0	0	0	0	0	0	0	0	0	0	0	0	0	0	0	0	0	0	0	0	0	0
Human enterovirus sp. ex Amblyomma americanum	0	0	0	0	60.9626	0	0	0	0	0	0	0	0	0	0	0	24.9619	0	0	0	1294.29	618.153	32.6294
Human genital-associated circular DNA virus-1	0	0	0	0	0	0	0	0	0	0	0	0	0	0	0	0	0	0	0	0	0	0	0
Human herpesvirus 1	0	0	0	0	0	0	0	0	0	0	0	0	0	0	0	0	0	0	0	0	0	0	0
Human herpesvirus 4	0	50.1228	0	45.98	0	0	0	0	0	0	6.03373	0	0	90.8912	4.9217	0	149.772	0	0	16.4617	25.6174	93.2886	59.1506
Human herpesvirus 8	0	50.1228	0	0	0	0	0	0	0	99.167	0	0	0	0	0	0	49.9239	0	0	0	0	59.3586	35.1802
Human mastadenovirus B	0	0	0	10.0151	0	0	0	0	0	0	2371.26	0	0	0	0	0	0	0	0	0	0	1127.39	4.89008
Human mastadenovirus D	0	0	0	10.0151	0	0	0	0	0	0	0	0	0	0	5.42682	0	0	0	37.0585	0	1819.56	866.432	19.2396
Human mastadenovirus F	0	0	0	0	20.3209	0	0	0	0	0	0	0	0	0	0	0	0	0	0	0	0	9.65904	0
Human parechovirus	44.402	84.7843	0	0	121.925	669.966	0	285.714	2812.43	247.917	0	84906.8	0	15.1485	21.2022	188.136	132.158	48.3629	160.687	98.7703	294.721	40515	1479.4
Human picobirnavirus	0	0	0	0	0	0	0	0	0	0	0	0	0	0	0	0	0	0	0	32.9234	0	15.6494	0
Human polyomavirus 6	0	0	0	0	0	0	0	0	0	0	0	0	0	0	0	0	0	0	0	0	25.6174	12.1766	0
Human rhinovirus sp.	0	0	0	0	0	0	0	0	0	0	0	0	0	0	0	0	0	0	0	0	0	0	0
Human salivirus	0	0	0	0	0	0	0	0	0	0	0	0	0	0	0	0	0	0	0	0	0	0	0
Ictalurid herpesvirus 1	0	0	0	10.0151	0	0	0	57.1429	42.2511	0	6.03373	0	0	15.1485	0	37.6272	0	0	0	0	121.743	72.0336	41.5074
Kobuvirus sewage Aichi	0	0	0	0	0	0	0	0	0	0	0	0	0	0	0	0	0	0	0	0	0	0	0
Laverivirus UC1	0	0	0	0	0	0	0	0	0	0	18.1012	0	0	0	0	0	0	0	0	0	0	8.60397	0
Marine RNA virus SF-2	532.824	3027.68	1437.99	1917.5	182.888	1796.73	1964.02	571.429	990.2	2181.67	87.9319	278.253	1341.04	15.1485	40.8889	188.136	211.475	241.815	173.006	197.541	595.787	2578.31	2203.85
Megavirus lba	0	0	0	0	0	0	0	0	0	0	0	0	0	0	0	0	0	0	0	0	0	0	0
Megavirus terra1	0	0	0	0	0	0	0	0	0	0	0	0	0	0	0	0	0	0	0	0	0	0	0
Melegrivirus A	0	0	0	0	0	0	0	0	0	247.917	0	0	0	0	0	37.6272	0	48.3629	173.173	82.3086	0	156.172	52.7789
Mimivirus terra2	0	0	0	0	0	0	0	0	0	0	0	0	0	0	0	0	0	0	0	0	0	0	0
Mongoose feces-associated gemycircularvirus b	0	0	0	0	0	0	0	0	0	0	0	0	0	0	0	0	0	0	0	0	0	0	0
Mongoose feces-associated gemycircularvirus c	0	0	0	0	0	0	0	0	0	0	0	0	0	0	0	0	0	0	0	0	0	0	0
Monkeypox virus	133.206	0	27.6537	40.0605	40.6417	0	0	57.1429	534.102	0	0	0	0	15.1485	4.9217	0	0	0	0	115.232	390.847	337.936	101.036
MSSI2.225 virus	0	0	0	0	0	0	0	0	0	0	0	0	0	0	0	0	0	0	0	0	0	0	0
Murine astrovirus	0	0	0	0	0	0	0	0	0	49.5835	0	0	0	15.1485	0	37.6272	0	0	24.7057	0	25.6174	35.877	19.9125
MW polyomavirus	0	0	0	0	20.3209	0	0	0	0	0	0	0	0	0	0	0	0	0	0	0	0	9.65904	0
Nemesia ring necrosis virus	0	0	0	0	0	0	0	0	0	0	0	0	0	0	0	0	0	0	0	0	0	0	0
Nile crocodilepox virus	0	0	0	0	0	0	0	0	0	0	0	0	0	0	0	0	0	0	0	0	0	0	0
Norwalk virus	0	0	55.3074	0	60.9626	0	0	0	0	0	0	119.251	0	0	0	0	0	0	0	0	0	70.5919	40.931
Orgyia pseudotsugata multiple nucleopolyhedrovirus	4129.39	959.811	248.883	275.88	203.209	1796.73	101.978	2228.57	10182.6	5355.02	41.1329	4809.79	335.261	75.7427	10.3485	2483.4	917.757	1015.62	890.371	1070.01	3857	6887.49	4895.96
Orsay virus	0	25.0614	0	10.0151	40.6417	0	0	0	0	0	16.998	0	0	0	46.8209	0	0	0	0	0	0	34.1339	16.403
Pandoravirus dulcis	44.402	59.7229	27.6537	0	0	30.453	0	0	327.178	0	0	0	111.754	0	0	37.6272	24.9619	96.7258	0	0	390.847	264.004	90.1218
Pandoravirus inopinatum	0	0	0	0	0	0	0	57.1429	0	0	0	0	0	0	0	0	0	0	0	0	0	27.1615	0
Pandoravirus salinus	888.04	294.876	55.3074	30.0454	345.455	395.889	416.723	171.429	2281.58	1239.59	6.03373	1192.51	111.754	0	9.84339	564.408	543.328	241.815	296.801	82.3086	2633.46	1989.26	1107.53
Pepper mild mottle virus	0	0	110.615	0	0	30.453	0	0	0	0	113.538	119.251	0	0	2806.46	0	24.9619	48.3629	37.0585	65.8469	0	1351.14	110.192
Porcine picobirnavirus	0	0	0	0	0	0	0	0	0	99.167	0	0	0	0	0	0	0	0	0	0	0	47.1367	0
Potato virus S	0	25.0614	0	10.0151	81.2835	0	101.978	0	0	99.167	29.4332	0	0	0	196.622	0	0	0	321.341	230.464	467.7	324.618	236.574
Respiratory syncytial virus	0	0	0	0	0	0	0	0	0	0	0	0	0	0	0	0	0	0	0	0	0	0	0
Rhinovirus A	0	0	0	0	20.3209	0	0	0	0	0	0	0	0	0	0	0	0	0	0	0	0	9.65904	0
Rotavirus A	0	0	0	0	0	0	0	0	0	99.167	11.6997	0	0	398179	286.728	8165.11	1706.38	1595.98	309.021	32.9234	0	189622	4231.85
Rotavirus D	0	0	0	0	0	0	0	0	0	0	0	0	0	0	0	0	0	0	0	0	0	0	0
Rotavirus G	0	0	0	0	20.3209	0	0	0	0	0	0	39.7504	0	0	0	0	0	0	0	0	0	21.5639	9.92206
Salivirus A	710.432	2559.5	27.6537	40.0605	20.3209	121.812	2415.98	0	0	0	6.03373	0	0	0	0	0	64.6204	0	37.0585	0	0	1752.58	371.594
Salivirus csh-5	0	0	0	0	0	0	0	0	0	0	0	0	0	0	0	0	0	0	0	0	0	0	0
Salivirus FHB	1731.68	4831.59	27.6537	136.116	0	0	8325.65	0	284.927	0	11.332	0	0	0	5.42682	0	0	0	0	0	0	4760.7	894.897
Salivirus sewage Bangkok	1776.08	4743.58	27.6537	321.86	0	30.453	0	0	249.175	0	0	0	0	0	0	0	0	0	0	0	0	2460.02	903.304
Santeuil nodavirus	0	0	0	0	0	0	0	0	0	0	0	0	0	0	0	0	0	0	0	0	0	0	0
Sapporo virus	0	0	27.6537	0	0	0	0	0	0	0	0	0	0	0	0	0	0	0	0	0	0	13.1445	0
Sewage-associated circular DNA virus-30	0	0	0	0	0	0	0	0	0	0	0	0	0	0	0	0	0	0	0	0	0	0	0
Sewage-associated gemycircularvirus 10	0	0	0	0	0	0	0	0	0	0	0	0	0	0	0	0	0	0	0	0	0	0	0
Sewage-associated gemycircularvirus 7	0	0	0	0	0	0	0	0	0	0	0	39.7504	0	0	0	0	0	0	0	32.9234	0	24.9874	0
Sewage-associated gemycircularvirus-3	0	0	0	0	0	0	0	0	0	0	0	0	0	0	0	0	0	0	0	0	0	0	0
Sewage-associated gemycircularvirus-4	0	0	0	0	0	0	0	0	82.3361	0	0	0	0	0	0	0	0	0	0	0	0	39.1365	0
Sewage-associated gemycircularvirus-5	0	0	0	0	0	0	0	0	0	0	0	0	0	0	0	0	0	0	0	0	0	0	0
Shamonda virus	0	0	0	0	0	0	0	0	0	0	0	0	0	0	0	0	0	0	0	0	0	0	0
Sicinivirus A	0	25.0614	0	0	0	0	0	0	0	247.917	0	0	111.754	0	4.9217	0	57.2721	0	111.276	16.4617	25.6174	147.835	86.5823
Theilovirus	0	0	82.9612	10.0151	0	30.453	101.978	0	0	0	16.998	0	0	0	5.42682	0	49.9239	0	0	0	0	71.1518	31.9425
Tobacco mosaic virus	11988.5	3808.32	1106.15	315.941	3840.64	4172.06	1981.64	1885.71	2599	4412.93	680.491	3378.78	3129.1	1317.92	2247.74	3800.35	1303.97	4594.48	2176.27	5267.75	20227.9	12720.5	8100.75
Tomato mosaic virus	894900	918370	690610	937475	323965	778942	752337	595829	866995	962564	990907	842628	955913	508385	988359	942581	968298	971998	839600	931223	815191	1.17575e+06	1.17575e+06
Torque teno virus 7	0	0	0	0	20.3209	0	0	0	0	0	0	0	0	0	0	0	0	0	0	0	0	9.65904	0
Turkey megrivirus	0	0	0	0	0	0	0	0	0	0	0	79.5007	0	15.1485	5.42682	0	0	0	86.5699	82.3086	25.6174	71.7933	15.9835
uncultured enterovirus	0	59.7229	0	10.0151	40.6417	0	0	0	0	0	0	0	0	0	0	0	0	0	0	0	0	35.4259	5.03046
Vaccinia virus	0	0	0	0	0	0	0	0	0	0	0	0	0	0	0	0	0	0	0	0	0	0	0
