# Supplementary material for: Pathogen surveillance in the informal settlement, Kibera, Kenya, using a metagenomics approach
Source: PLoS One. 2019 Oct 10;14(10):e0222531. doi: 10.1371/journal.pone.0222531 (PMC6786639; doi:10.1371/journal.pone.0222531)
Supplement: S4 Table — (XLSX) [file pone.0222531.s010.xlsx]

## Sheet: Table S4. Site 10 Vir. (VRPM)
virus	Week_25_10_Mon	Week_25_10_Wed	Week_26_10_Mon	Week_26_10_Wed	Week_27_10_Mon	Week_27_10_Wed	Week_28_10_Mon	Week_28_10_Wed	Week_29_10_Mon	Week_29_10_Wed	Week_30_10_Mon	Week_30_10_Wed	Week_31_10_Mon	Week_31_10_Wed	Week_32_10_Mon	Week_32_10_Wed	Week_33_10_Wed	Week_34_10_Mon	Week_34_10_Wed	Week_35_10_Mon	Week_35_10_Wed	initial_threshold	recalculated_threshold
Abalone herpesvirus Victoria/AUS/2009	0	0	0	0	0	0	0	0	0	0	0	18.458	0	14.4819	0	26.9564	0	0	0	7.63534	0	17.8713	8.35486
Adeno-associated dependoparvovirus A	0	0	0	0	2848.73	0	0	0	8.03468	0	0	0	0	0	0	0	0	0	0	0	0	1354.29	3.92309
Aichivirus A	254.728	0	0	0	1666.08	1883.66	103.999	40.4382	64.2774	128.231	0	0	0	0	0	26.9564	0	0	0	0	0	1235.19	161.993
Astrovirus 1	0	10.4757	8.8171	60.3172	0	24.4436	0	0	0	0	0	0	0	0	0	0	0	0	0	0	0	32.3513	13.9925
Astrovirus MLB2	0	0	17.6342	0	0	0	0	0	0	0	0	0	0	0	0	0	0	0	0	0	0	8.38199	0
Astrovirus MLB3	0	152.237	1313.75	0	0	5.1623	7.9999	0	0	0	80.8387	0	17.8169	19.83	34.4033	0	0	0	0	0	0	637.397	89.2928
Astrovirus VA2	0	0	0	0	0	0	0	0	0	0	0	0	0	0	0	0	0	0	0	0	0	0	0
Avian encephalomyelitis virus	0	0	0	0	0	0	0	0	0	0	0	0	0	0	0	0	0	0	0	0	0	0	0
Bat circovirus	0	0	52.9026	0	0	0	0	0	0	0	0	0	0	0	0	0	0	9.09029	0	0	0	25.7181	4.43851
Brinovirus	0	0	0	0	146.753	0	7.9999	0	0	0	10.1048	0	0	0	0	0	0	9.09029	0	0	0	70.7951	7.90313
Cadicivirus A	0	0	0	0	0	5.1623	0	0	0	0	0	0	0	0	0	0	0	0	0	0	0	2.45378	0
Canine astrovirus	0	0	0	16.7203	0	0	0	0	0	0	0	0	0	0	0	0	0	0	0	0	0	7.94758	0
Cardiovirus A	0	0	0	0	0	0	0	0	0	0	0	0	0	0	0	0	0	0	5.27888	0	17.9791	9.01288	2.57752
Cardiovirus B	0	15.7136	8.8171	73.4449	0	5.1623	0	0	8.03468	80.9079	0	32.2716	8.90845	0	0	0	0	0	0	0	0	56.8348	20.2161
Caribou feces-associated gemycircularvirus	0	0	0	0	8.63252	0	0	0	0	0	0	0	0	0	34.4033	0	0	0	0	0	0	17.0399	4.215
Carnivore protoparvovirus 1	0	0	0	20.1575	0	0	0	0	0	0	0	0	0	0	0	0	0	0	0	0	0	9.58138	0
Chicken gallivirus 1	0	15.7136	0	36.8778	43.1626	30.9738	7.9999	5.05919	0	151.049	20.2097	152.189	0	5.0356	0	143.31	0	0	0	0	0	130.643	37.0479
Chicken picornavirus 1	0	0	0	0	0	0	0	0	0	0	0	0	0	0	0	0	0	0	0	0	0	0	0
Chicken picornavirus 4	0	78.7372	0	0	8.63252	32.871	0	0	0	0	0	36.916	0	4.72315	0	29.7992	0	0	10.7754	0	0	48.3277	29.8897
Chicken picornavirus 5	127.364	26.3587	0	13.4383	0	14.119	0	0	0	0	0	18.458	8.90845	14.7944	0	59.5983	0	9.09029	0	0	0	71.8986	36.6444
Chimeric dengue virus vector p4-D3L-ME	0	0	0	0	0	0	0	0	0	0	0	0	0	0	0	0	0	0	0	0	0	0	0
Cosavirus A	0	52.3785	123.439	103.914	17.265	15.4869	7.9999	0	32.1387	76.1672	20.2097	69.1876	17.8169	19.5175	0	29.7992	0	0	5.49656	7.63534	249.117	157.089	101.272
Cowpox virus	0	21.1208	8.8171	26.8767	0	0	0	0	0	18.0778	0	203.038	0	34.6243	0	80.8691	0	0	10.9931	0	9.29428	110.151	48.9514
Coxsackievirus	0	0	0	0	0	0	0	0	0	0	0	0	0	0	0	0	0	0	0	0	0	0	0
Cyclovirus VN	0	0	0	0	0	0	0	0	0	0	0	0	0	0	0	0	0	18.1806	0	0	0	8.6417	0
Cyclovirus ZM36a	0	0	96.9881	0	0	0	0	0	8.03468	0	0	0	0	0	0	0	0	27.2709	0	0	0	48.7497	14.0461
Cyprinid herpesvirus 1	509.457	128.581	0	23.4394	25.8976	0	415.995	210.166	401.734	104.127	70.7339	581.248	124.718	65.4628	1307.32	137.625	822.063	1254.46	474.936	38.1767	0	1090.37	691.336
Dengue virus type 2 vector p2(delta30)	0	0	0	0	0	0	0	0	0	0	0	0	0	0	0	0	0	0	0	0	0	0	0
Drosophila A virus	0	0	0	0	0	0	0	0	0	6.02595	0	0	0	0	0	29.7992	0	0	0	0	9.29428	15.3966	5.50257
Drosophila x virus	0	0	0	0	0	0	0	0	0	0	0	0	0	0	0	0	0	0	0	0	0	0	0
Echovirus	0	0	0	26.8767	0	0	0	0	0	0	0	0	0	0	0	0	0	0	0	0	0	12.7752	0
Elephantid herpesvirus 1	0	0	0	0	0	0	0	0	0	0	0	0	0	0	0	0	0	0	0	0	0	0	0
Enterovirus A	63.6821	10.4757	8.8171	35139.3	8.63252	0	0	0	0	0	0	221.376	17.8169	9.4463	0	0	0	9.09029	0	7.63534	147.49	16716.3	137.997
Enterovirus B	0	123.513	246.879	556.759	25.8976	32.871	7.9999	5.05919	48.2081	84.7637	181.887	55.3741	53.4507	14.7944	0	0	0	0	0	15.2707	9.29428	323.398	177.223
Enterovirus C	127.364	223.032	1110.95	160.794	2978.22	46.4607	295.996	22.2393	554.393	93378.7	2465.58	438.109	187.077	58.2401	0	86.5547	13.81	618.14	0	175.613	531.146	44680.4	2095.18
Enterovirus D	0	10.4757	0	13.4383	0	0	0	0	0	0	101.048	659.365	8.90845	0	0	0	0	0	0	0	0	320.238	50.9438
Enterovirus G	0	0	0	0	0	0	0	0	0	0	0	0	0	0	0	0	0	0	0	0	0	0	0
Enterovirus JAA-2013	0	0	0	0	0	0	0	0	0	0	0	0	0	0	0	0	0	0	0	0	0	0	0
Enterovirus MB6250	0	0	0	0	0	0	0	0	0	0	0	0	0	0	0	0	0	0	0	0	0	0	0
Enterovirus sp.	0	5.23785	0	0	0	0	0	0	0	0	0	0	0	0	0	0	0	0	0	0	0	2.48969	0
Escherichia phage ECBP2	127.364	23.655	0	20.1575	51.7951	17.3841	15.9998	27.2984	24.104	40.0115	90.9435	737.962	0	4.72315	0	56.7555	0	0	5.49656	7.63534	191.523	383.863	132.517
Escherichia phage K1-dep(1)	955.231	992.495	16496.8	1311.03	155.385	27.7087	31.9996	43.4596	634.74	162.216	40.4194	368.921	124.718	84.043	34.4033	227.022	63.9275	45.4514	58.2854	76.3534	247.899	8028.45	1029.53
European catfish virus	0	0	0	0	0	0	0	0	0	0	0	156.833	44.5422	0	0	26.9564	0	0	0	0	71.9166	87.8779	44.3979
Faecal-associated gemycircularvirus 8	0	0	0	0	8.63252	0	0	0	0	0	0	0	0	0	0	0	0	0	0	0	9.29428	6.14204	0
Feline picornavirus	0	0	17.6342	0	0	0	0	0	0	0	0	0	0	0	0	0	0	9.09029	0	0	0	9.58342	4.43851
Flock house virus	0	0	0	462.069	8.63252	0	0	0	0	0	0	0	0	0	0	0	0	0	0	0	0	219.895	4.215
Fowl aviadenovirus D	0	0	0	0	0	0	0	0	0	0	0	0	0	0	0	0	0	0	0	0	0	0	0
Gemycircularvirus SL1	0	0	0	0	0	0	0	0	0	0	0	0	0	0	0	0	0	0	0	0	0	0	0
Glypta fumiferanae ichnovirus	509.457	396.728	79.3539	144.229	8.63252	38.0333	0	37.3815	0	54.2335	30.3145	2339.16	26.7253	1491.36	0	580.297	0	136.354	152.38	328.319	45.2526	1437.96	490.872
HCBI9.212 virus	0	0	8.8171	0	561.114	0	0	0	0	0	0	0	0	0	0	0	0	9.09029	0	0	0	267.24	6.29761
Heliothis zea nudivirus	0	0	0	0	0	5.1623	0	0	0	0	0	0	0	0	0	0	0	0	0	0	0	2.45378	0
Hepatitis A virus	0	0	0	0	0	0	0	0	0	0	0	18.458	0	0	0	80.8691	0	0	0	7.63534	0	40.1385	9.89477
Hepatitis C virus	0	0	0	0	0	0	0	0	0	0	0	0	0	0	0	0	0	0	0	0	0	0	0
Hepatovirus A	0	0	0	0	0	0	0	0	0	0	0	0	0	0	0	0	0	0	0	0	0	0	0
HMO Astrovirus A	0	0	0	0	0	0	0	0	0	0	0	0	0	0	0	0	0	0	0	0	0	0	0
Human astrovirus	0	0	0	0	0	0	0	0	0	0	0	0	0	0	0	0	0	0	0	0	0	0	0
Human circovirus VS6600022	0	0	8.8171	0	0	0	0	0	0	0	0	0	0	0	0	0	0	0	0	0	0	4.191	0
Human cosavirus	0	5.23785	0	6.71917	0	7.0595	7.9999	0	8.03468	73.5966	0	0	0	0	0	0	0	0	0	0	9.29428	36.8887	9.16922
Human cosavirus D	0	0	0	0	0	0	0	0	0	6.02595	0	0	0	0	0	0	0	0	0	0	0	2.86429	0
Human cosavirus RdRp-5008	0	0	0	0	0	0	0	0	0	0	0	0	0	0	0	0	0	0	0	0	0	0	0
Human cosavirus RdRp-6187	0	0	0	0	0	0	0	0	0	0	0	0	0	0	0	0	0	0	0	0	0	0	0
Human cosavirus RdRp-768	0	0	0	0	0	0	0	0	0	0	10.1048	0	0	0	0	0	0	0	0	0	27.2734	14.0155	4.93388
Human cosavirus RdRp-97	0	0	0	0	0	0	0	0	0	0	0	0	0	0	0	0	0	0	0	0	0	0	0
Human endogenous retrovirus K	0	0	0	0	8.63252	0	0	0	0	0	0	0	0	0	0	0	0	0	0	0	0	4.10326	0
Human enterovirus	0	0	0	0	0	0	0	0	0	0	0	0	0	0	0	0	0	0	0	0	0	0	0
Human enterovirus 113	0	0	0	0	0	0	0	0	0	37.441	0	0	0	0	0	0	0	0	0	0	0	17.7967	0
Human enterovirus sp. ex Amblyomma americanum	0	0	0	0	0	0	0	0	0	6.02595	0	0	0	0	0	0	0	0	0	0	27.2734	13.4056	2.94229
Human genital-associated circular DNA virus-1	63.6821	0	0	0	0	0	0	0	0	0	0	0	0	0	0	0	0	9.09029	0	0	0	30.7856	4.43851
Human herpesvirus 1	0	0	0	0	0	0	0	0	0	0	0	0	0	0	0	0	0	0	0	0	0	0	0
Human herpesvirus 4	0	0	0	0	0	0	0	0	0	0	0	0	0	0	0	0	0	0	0	0	0	0	0
Human herpesvirus 8	0	5.23785	0	0	0	0	0	0	0	0	0	0	0	0	0	0	0	0	0	0	0	2.48969	0
Human mastadenovirus B	0	15.7136	0	20.1575	0	5.1623	0	0	0	0	0	0	0	0	0	0	0	0	0	0	0	12.6868	2.59295
Human mastadenovirus D	0	0	0	0	0	0	0	0	0	74.8819	0	0	0	0	0	0	0	0	0	0	0	35.5933	0
Human mastadenovirus F	0	0	0	0	0	0	0	0	0	0	0	0	0	0	0	0	0	0	0	0	0	0	0
Human parechovirus	0	7.94149	0	0	0	0	0	0	24.104	123.09	0	36.916	0	0	0	0	0	0	0	0	0	63.5358	22.3608
Human picobirnavirus	0	0	0	0	0	0	0	0	0	0	0	0	0	0	0	0	0	0	0	0	0	0	0
Human polyomavirus 6	0	0	0	0	0	0	0	0	0	0	0	0	0	0	0	0	0	0	0	0	0	0	0
Human rhinovirus sp.	0	0	0	0	0	0	0	0	0	0	10.1048	0	0	0	0	0	0	0	0	0	0	4.80309	0
Human salivirus	0	0	0	26.7214	51.7951	10.3246	0	0	0	0	0	0	0	0	0	0	0	0	0	0	0	28.7404	14.1831
Ictalurid herpesvirus 1	0	0	0	0	0	0	0	0	0	0	0	36.916	0	0	0	0	0	0	0	7.63534	0	18.0842	3.7281
Kobuvirus sewage Aichi	0	0	0	0	0	17.3841	0	0	0	0	0	0	0	0	0	0	0	0	0	0	0	8.26312	0
Laverivirus UC1	0	0	0	0	0	0	0	0	0	0	0	0	0	0	0	0	0	0	0	0	0	0	0
Marine RNA virus SF-2	191.046	133.819	220.427	1523.87	906.415	249.069	975.988	16.1612	1060.58	376.095	50.5242	2273.66	124.718	19.5175	34.4033	394.446	18.666	45.4514	21.5509	15.2707	0	1597.05	1180.59
Megavirus lba	0	5.23785	0	0	0	0	0	0	0	0	0	0	0	0	0	0	0	0	0	0	0	2.48969	0
Megavirus terra1	0	0	0	0	0	0	7.9999	0	0	0	0	0	0	0	0	0	0	0	0	0	0	3.80256	0
Melegrivirus A	0	0	0	0	0	0	0	0	0	0	0	0	0	0	0	0	0	0	0	0	0	0	0
Mimivirus terra2	63.6821	0	0	0	0	0	0	0	0	0	0	0	0	0	0	0	0	0	0	0	0	30.2698	0
Mongoose feces-associated gemycircularvirus b	0	0	8.8171	0	0	0	0	0	0	0	0	0	0	0	0	0	0	0	0	0	0	4.191	0
Mongoose feces-associated gemycircularvirus c	0	0	0	0	8.63252	0	0	0	0	0	0	0	0	0	0	0	0	0	0	0	0	4.10326	0
Monkeypox virus	0	10.4757	299.781	1424.33	94.9577	821.555	0	0	40.1734	320.893	1141.85	0	0	0	963.292	0	0	18.1806	0	30.5413	91.1146	1108.33	695.021
MSSI2.225 virus	0	0	0	0	0	0	0	0	0	0	0	0	0	0	0	0	0	27.2709	5.49656	0	0	13.3431	2.6838
Murine astrovirus	0	0	0	0	0	0	0	0	0	0	0	87.6456	0	0	0	0	0	0	0	0	0	41.6603	0
MW polyomavirus	0	0	0	0	0	0	0	0	0	0	0	0	0	0	0	0	0	0	0	0	0	0	0
Nemesia ring necrosis virus	0	0	0	0	0	5.1623	0	0	0	0	0	0	0	0	0	0	0	0	0	0	0	2.45378	0
Nile crocodilepox virus	0	0	0	0	0	0	0	0	0	0	0	0	0	0	0	0	0	0	0	0	0	0	0
Norwalk virus	0	0	0	147.511	0	0	0	0	0	0	0	0	0	0	0	0	0	0	0	0	0	70.1159	0
Orgyia pseudotsugata multiple nucleopolyhedrovirus	573.139	485.941	88.171	90.4758	17.265	17.3841	0	25.2606	0	36.1557	10.1048	2306.53	17.8169	1365.09	0	280.935	0	99.9932	118.965	198.519	54.5469	1377.18	807.831
Orsay virus	0	0	0	0	0	0	0	0	0	44.7522	0	55.3741	0	0	0	0	0	9.09029	0	0	35.9583	39.2414	18.8268
Pandoravirus dulcis	0	5.23785	8.8171	0	0	0	0	4.04029	0	0	0	18.458	0	42.8208	0	0	0	0	5.49656	7.63534	0	23.8912	11.7789
Pandoravirus inopinatum	0	0	0	0	0	0	0	0	0	0	0	0	0	0	0	0	0	0	0	0	0	0	0
Pandoravirus salinus	63.6821	105.096	17.6342	10.0011	0	15.4869	0	13.1398	0	12.0519	0	830.371	0	668.704	0	188.695	0	18.1806	48.816	68.718	18.5886	535.143	124.921
Pepper mild mottle virus	191.046	63.1931	8.8171	337.998	2822.83	1013	19127.8	6828.61	3125.49	2017.14	353.669	0	846.303	194.863	68.8066	0	313.491	2372.57	1009.63	893.334	193.352	10314.7	4388.36
Porcine picobirnavirus	0	0	0	0	0	0	0	0	0	0	0	0	0	0	0	0	0	0	0	0	0	0	0
Potato virus S	0	62.8542	8.8171	13.4383	0	86.9206	7.9999	9.09948	16.0694	40.0115	70.7339	69.1876	17.8169	9.4463	0	89.3975	13.81	36.3612	32.1087	0	9.29428	86.7661	67.8877
Respiratory syncytial virus	0	0	0	0	0	0	0	0	0	0	0	0	0	0	0	0	0	0	0	0	0	0	0
Rhinovirus A	0	0	0	0	0	0	0	0	0	0	0	0	0	0	0	0	0	0	0	0	0	0	0
Rotavirus A	0	89.2129	2265.99	0	103.59	0	14567.8	0	0	408.796	50.5242	0	516.69	775.04	172.016	10299.7	6.90498	63.632	16.0543	22.906	875.035	8796.48	1363.43
Rotavirus D	0	0	0	0	0	0	0	0	0	0	0	0	0	0	0	0	0	0	0	0	9.29428	4.41782	0
Rotavirus G	0	0	0	0	0	0	0	0	0	0	0	0	0	0	0	29.7992	0	9.09029	0	0	0	14.9898	4.43851
Salivirus A	254.728	13.1793	0	244.706	93041.3	307.222	63.9992	17.1801	120.52	64.1153	0	0	8.90845	0	0	0	0	0	0	0	0	44254.1	246.836
Salivirus csh-5	0	0	0	0	224.446	0	0	0	0	0	0	0	0	0	0	0	0	0	0	0	0	106.685	0
Salivirus FHB	127.364	0	0	6.71917	794.192	0	0	0	0	0	171.782	0	0	0	0	0	0	0	0	0	0	397.169	106.45
Salivirus sewage Bangkok	0	0	0	10.0011	250.343	0	0	0	0	0	101.048	0	0	0	0	0	0	0	0	0	0	130.452	49.8251
Santeuil nodavirus	0	0	0	0	8.63252	0	0	0	0	0	0	0	0	0	0	0	0	0	0	0	0	4.10326	0
Sapporo virus	0	5.23785	0	6.71917	0	0	0	0	0	0	0	0	0	0	0	0	0	0	0	0	0	4.1238	0
Sewage-associated circular DNA virus-30	63.6821	0	0	0	0	0	0	0	0	0	0	0	0	0	0	0	0	0	0	0	0	30.2698	0
Sewage-associated gemycircularvirus 10	0	0	0	0	0	0	0	0	0	0	0	0	0	0	0	0	0	9.09029	10.5578	0	0	6.74524	0
Sewage-associated gemycircularvirus 7	0	0	17.6342	0	8.63252	0	0	0	0	0	0	0	0	0	0	0	0	0	0	0	0	9.48082	4.215
Sewage-associated gemycircularvirus-3	0	0	0	0	0	0	0	0	0	0	0	0	0	0	0	0	0	0	0	7.63534	0	3.62927	0
Sewage-associated gemycircularvirus-4	0	0	0	0	0	0	0	0	0	0	0	0	0	0	0	0	0	0	0	0	0	0	0
Sewage-associated gemycircularvirus-5	0	0	0	0	0	0	0	0	0	0	0	0	0	0	0	0	0	0	0	15.2707	0	7.25855	0
Shamonda virus	0	0	0	0	0	0	0	0	0	0	0	0	0	0	0	0	0	0	0	0	0	0	0
Sicinivirus A	0	0	0	0	8.63252	7.0595	0	0	0	0	0	32.2716	0	0	0	0	0	0	0	0	0	16.5278	5.54426
Theilovirus	0	0	0	147.356	8.63252	0	0	0	0	385.092	0	0	0	5.0356	0	0	0	0	0	0	0	199.057	72.4589
Tobacco mosaic virus	4075.65	695.455	1736.97	586.452	250.343	393.084	1951.98	147.524	2145.26	595.348	1212.58	1254.67	3634.65	261.612	0	1498.29	126.831	463.605	288.923	1633.96	145.052	3318.66	2176.52
Tomato mosaic virus	914411	990383	924376	935196	889547	989048	958416	990224	988639	893906	984125	957002	992392	992866	988509	947050	996676	991491	996073	992662	947847	1.03391e+06	1.03391e+06
Torque teno virus 7	0	0	0	0	0	0	0	0	0	0	0	0	0	0	0	0	0	0	0	0	0	0	0
Turkey megrivirus	0	0	0	0	0	0	0	0	0	0	0	50.7296	8.90845	9.75875	0	29.7992	0	0	0	0	0	29.3897	6.75725
uncultured enterovirus	0	0	0	0	8.63252	0	0	0	0	0	10.1048	0	0	0	0	0	0	0	0	0	0	6.43441	0
Vaccinia virus	0	0	0	0	0	0	0	0	0	0	0	0	0	0	0	0	0	0	0	0	0	0	0
