# Supplementary material for: Pathogen surveillance in the informal settlement, Kibera, Kenya, using a metagenomics approach
Source: PLoS One. 2019 Oct 10;14(10):e0222531. doi: 10.1371/journal.pone.0222531 (PMC6786639; doi:10.1371/journal.pone.0222531)
Supplement: S5 Table — (XLSX) [file pone.0222531.s011.xlsx]

## Sheet: Tab.S5 Sit. 9 Para (norm reads)
parasite	09_Week_25_Mon	09_Week_25_Wed	09_Week_26_Mon	09_Week_26_Wed	09_Week_27_Mon	09_Week_28_Mon	09_Week_28_Wed	09_Week_29_Mon	09_Week_29_Wed	09_Week_30_Mon	09_Week_30_Wed	09_Week_31_Mon	09_Week_31_Wed	09_Week_32_Mon	09_Week_32_Wed	09_Week_33_Mon	09_Week_33_Wed	09_Week_34_Mon	09_Week_34_Wed	09_Week_35_Mon	09_Week_35_Wed	initial_threshold	recalculated_threshold
Ancylostoma	0.000250663	0.000141413	0.000261463	0.00017703	0.000604466	1.22e-05	0.000165817	0.000324009	0.000176178	0.000196545	0.000381752	0.000139992	6.32e-05	0.000712089	0.000100716	0.000436871	0.000123062	0.000159624	0.000173265	0.000276509	0.000264237	0.000580287	0.000409041
Ascaris	0.000366353	0.000351251	0.000650617	0.000425978	0.000454453	3.65e-05	0.000861177	0.000442661	0.00116329	0.000287257	0.00149122	0.000271748	0.000180506	0.000327936	0.00119368	0.000303135	0.000192285	0.000260439	0.000306545	0.000389161	0.000411035	0.00122693	0.00103936
Blastocystis	0.00178356	0.00169239	0.00202482	0.00165689	0.00220608	0.000507628	0.000663267	0.00117282	0.00078762	0.00160259	0.00190876	0.00212458	0.000546031	0.00165842	0.00168234	0.000713259	0.000525579	0.00174746	0.000719715	0.00194581	0.000504007	0.00255411	0.00255411
Cryptosporidium	0.000366353	0.000118604	0.000121611	0.000179796	0.000158838	6.09e-06	5.88e-05	0.000483732	3.37e-05	0.000423327	0.000159063	0.0001894	0.000112816	0.000187392	0.000719936	0.000133736	0.000240997	3.36e-05	0.000162898	0.000327715	0.000303383	0.000553446	0.000447553
Giardia	2.89e-05	4.11e-05	3.04e-05	0.00017703	2.21e-05	2.03e-06	1.07e-05	1.83e-05	5.18e-06	0	0.00118502	0.000214105	0.000126354	1.87e-05	5.6e-05	1.78e-05	3.33e-05	0	2.37e-05	0.000665671	0.0026546	0.00146558	0.000701219
Paramecium	0.00251627	0.00596215	0.00235925	0.014439	0.0100068	0.000136044	0.00450915	0.00242323	0.00732953	0.00214687	0.148907	0.00145756	0.00438179	0.00321377	0.121177	0.00408341	0.00340985	0.00315047	0.0250701	0.0026422	0.0178506	0.0958303	0.0187557
Plasmodium	0.000800193	0.000323881	0.000644537	0.000334697	0.000741243	1.42e-05	0.000272795	0.000652582	0.000264267	0.000680347	0.000266431	0.000551732	0.000329424	0.00113372	0.000134289	0.000508197	0.000287146	0.000814923	0.000287294	0.00056326	0.000332742	0.00100188	0.000889164
