# Supplementary material for: Pathogen surveillance in the informal settlement, Kibera, Kenya, using a metagenomics approach
Source: PLoS One. 2019 Oct 10;14(10):e0222531. doi: 10.1371/journal.pone.0222531 (PMC6786639; doi:10.1371/journal.pone.0222531)
Supplement: S6 Table — (XLSX) [file pone.0222531.s012.xlsx]

## Sheet: Tab.S6 Sit.10 Para (norm reads)
parasite	10_Week_25_Mon	10_Week_25_Wed	10_Week_26_Mon	10_Week_26_Wed	10_Week_27_Mon	10_Week_27_Wed	10_Week_28_Mon	10_Week_28_Wed	10_Week_29_Mon	10_Week_29_Wed	10_Week_30_Mon	10_Week_30_Wed	10_Week_31_Mon	10_Week_31_Wed	10_Week_32_Mon	10_Week_32_Wed	10_Week_33_Wed	10_Week_34_Mon	10_Week_34_Wed	10_Week_35_Mon	10_Week_35_Wed	initial_threshold	recalculated_threshold
Ancylostoma	7.25e-05	3.76e-05	0.00026888	0.000193348	0.000120958	0.000445916	7.21e-05	0.000131991	0.000153655	0.000263991	0.000662927	0.000335486	8.69e-05	0.000124813	9.51e-05	0.000250647	0.00011726	0.000473125	0.000157891	0.000218721	0.00017916	0.000518291	0.000425262
Ascaris	0.000682649	0.000460122	0.000478008	0.00193348	0.000774129	0.00452557	0.00041287	0.00179353	0.000614619	0.00142214	0.000833581	0.000617207	0.000852088	0.000981864	0.00156488	0.000623561	0.0014335	0.000697236	0.000947349	0.000858881	0.00158109	0.00290893	0.001897
Blastocystis	0.00454815	0.00255414	0.00214108	0.00283577	0.00720907	0.0153793	0.00308669	0.00144414	0.00122412	0.00466242	0.00509338	0.000597852	0.00697321	0.00074888	0.00290497	0.000556314	0.00100843	0.00446563	0.00112534	0.00297141	0.00552709	0.0102619	0.00716275
Cryptosporidium	3.41e-05	3.76e-05	0.000119502	6.44e-05	7.26e-05	0.000113851	6.55e-06	5.43e-05	3.24e-05	0.000144769	0.000157527	0.00043011	4.35e-05	8.04e-05	6.92e-05	0.000336234	8.5e-05	8.3e-05	2.58e-05	9.07e-05	0.000295614	0.000328597	0.00021216
Giardia	8.53e-06	9.39e-06	1.99e-05	6.44e-05	0.000241915	3.8e-05	0	5.43e-05	3.93e-05	0.000357665	6.56e-05	3.66e-05	2.61e-05	1.94e-05	3.46e-05	1.83e-05	8.79e-06	3.32e-05	8.61e-06	1.6e-05	0.000394152	0.000292837	0.000142254
Paramecium	0.00250873	0.00974706	0.00583568	0.0048337	0.00691878	0.113908	0.0020578	0.00829215	0.00629301	0.0181302	0.0119524	0.0233808	0.010938	0.0258641	0.00405485	0.0256791	0.0846936	0.00598461	0.0722942	0.00338218	0.00973287	0.0811799	0.0451435
Plasmodium	0.00189862	0.000478902	0.00107552	0.000451145	0.00136682	0.00355784	0.000622582	0.000310567	0.0002817	0.000374697	0.00188376	0.000363443	0.00123466	0.000169191	0.0012277	0.000278157	0.000167095	0.00131977	0.000192341	0.000880219	0.000479253	0.00249996	0.00185986
