# Supplementary material for: Pathogen surveillance in the informal settlement, Kibera, Kenya, using a metagenomics approach
Source: PLoS One. 2019 Oct 10;14(10):e0222531. doi: 10.1371/journal.pone.0222531 (PMC6786639; doi:10.1371/journal.pone.0222531)
Supplement: S7 Table — (XLSX) [file pone.0222531.s013.xlsx]

## Sheet: Tab.S7 Site 9 Bac (norm. reads)
bact	09_Week_25_Mon	09_Week_25_Wed	09_Week_26_Mon	09_Week_26_Wed	09_Week_27_Mon	09_Week_28_Mon	09_Week_28_Wed	09_Week_29_Mon	09_Week_29_Wed	09_Week_30_Mon	09_Week_30_Wed	09_Week_31_Mon	09_Week_31_Wed	09_Week_32_Mon	09_Week_32_Wed	09_Week_33_Mon	09_Week_33_Wed	09_Week_34_Mon	09_Week_34_Wed	09_Week_35_Mon	09_Week_35_Wed	initial_threshold	recalculated_threshold
Aeromonas	0.0453011	0.0473422	0.42052	0.165814	0.495027	0.0016857	0.0445781	0.0188158	0.0923098	0.129069	0.44461	0.0290244	0.0210413	0.0790006	0.345853	0.0338762	0.0140834	0.120604	0.0344794	0.12572	0.207958	0.441597	0.327385
Campylobacter coli	0.000103388	1.62e-05	6.57e-05	9.27e-05	0.000103229	3.45e-05	9.62e-06	6.28e-05	1.18e-05	8.12e-05	5.53e-05	0.000133685	4.08e-06	9.14e-05	0.000114104	1.52e-05	2.29e-06	6.7e-05	1.08e-05	6.47e-05	9.27e-05	0.000139611	0.000139611
Campylobacter jejuni	0.000206776	0.000498509	0.000432431	0.000513719	0.000448649	3.81e-05	0.000427988	0.000167549	0.000290468	0.000365558	0.000929769	0.000222808	0.000383236	0.000199329	0.00328481	6.08e-05	0.000254271	0.00012663	0.000283681	0.000157185	0.00323428	0.00237368	0.000720245
Clostridium difficile	0.00171451	0.00357873	0.0025508	0.00451572	0.00321201	0.000370563	0.00264968	0.00171738	0.00264019	0.00159763	0.00412493	0.00261428	0.00346951	0.00196006	0.00513123	0.00123919	0.00212809	0.0012663	0.00394452	0.00223757	0.00492643	0.00526856	0.00526856
Enterococcus	0.0400886	0.0508844	0.0283872	0.0886328	0.0513922	0.00457572	0.0366098	0.0340502	0.0509665	0.0524238	0.0838858	0.0565189	0.0725702	0.0356383	0.0164759	0.027878	0.0353413	0.0144806	0.0637675	0.027304	0.149644	0.110865	0.0872921
Escherichia coli	0.204415	1.53955	1.00136	1.3172	0.222451	0.521447	2.31404	0.147402	1.23157	0.268184	0.603018	0.172349	0.361893	0.341176	1.79359	0.113602	0.438828	0.428033	0.934222	0.556638	0.770541	1.91497	1.62284
Klebsiella pneumoniae	0.025778	0.16247	0.276679	0.368986	0.0809276	0.0304769	0.231407	0.0309967	0.153797	0.0607639	0.16009	0.0197928	0.0945288	0.0332879	0.111922	0.0158586	0.10743	0.0621681	0.0338715	0.0485054	0.0544951	0.287326	0.233735
Listeria monocytogenes	0.000715099	0.000863273	0.000317481	0.00175667	0.000817891	8.54e-05	0.000625151	0.000674387	0.00068012	0.000446794	0.00308078	0.00105462	0.0012924	0.000722566	0.00064659	0.000410529	0.000753649	0.000350096	0.00197496	0.000721202	0.00253491	0.00246275	0.00170063
Salmonella enterica	0.0549334	0.0237136	0.0510214	0.0262247	0.0441503		0.0336235	0.0404548	0.0328819	0.0636884	0.0470271	0.0443536	0.0123818	0.0658947	0.0385326	0.0231037	0.0149378	0.0450581	0.019597	0.0795356	0.0173936	0.0748405	0.0682691
Shigella boydii	0.000249854	0.00253713	0.00200342	0.00196717	0.000412916	0.000247042	0.00219765	0.000213626	0.00171211	0.00051449	0.00124338	0.000185673	0.000464775	0.000564764	0.00264168	0.000152048	0.000893383	0.00116202	0.00139679	0.00181225	0.00116487	0.00275327	0.00275327
Shigella dysenteriae	0.00019816	0.00113076	0.000903179	0.00477132	0.000389094	0.000174382	0.00154845	0.000125662	0.00115479	0.000406176	0.000800634	0.000148539	0.000244619	0.000398657	0.00227517	0.00015965	0.000700962	0.000752334	0.00123604	0.00137768	0.000900126	0.00298468	0.00188139
Shigella flexneri	0.000585864	0.00316533	0.0032405	0.00458087	0.00108391	0.000203446	0.00335658	0.000481705	0.00291885	0.000907126	0.00196284	0.000319358	0.000636009	0.000921895	0.00423914	0.000311698	0.00118431	0.00148232	0.00188175	0.00224682	0.00161493	0.00439373	0.00399029
Shigella sonnei	0.00059448	0.00455954	0.00267122	0.0038767	0.000829802	0.000332416	0.00719886	0.000452384	0.00311486	0.00671544	0.00205877	0.000363919	0.00087655	0.00120428	0.00507245	0.000456143	0.00156915	0.00174303	0.00183852	0.00215436	0.001851	0.00636529	0.00467385
Shigella spp.	0.00162836	0.0113928	0.00881831	0.0151961	0.00271572	0.000957286	0.0143015	0.00127338	0.0089006	0.00854323	0.00606563	0.00101749	0.00222195	0.00308959	0.0142284	0.00107954	0.0043478	0.00513971	0.00635311	0.00759111	0.00553092	0.0152759	0.0152759
Vibrio cholerae	0.000224007	0.000502562	0.000651384	0.000644028	0.000746425	2.54e-05	0.000452032	0.000351854	0.000630528	0.000365558	0.0018743	0.000245089	0.000293542	0.000548154	0.00108226	0.000357312	0.000334446	0.000543766	0.000459293	0.00043457	0.000690538	0.0012856	0.000928194
Yersinia enterocolitica	0.00155082	0.00445416	0.00361272	0.00616964	0.00136977	0.000112622	0.0066795	0.00102624	0.0261374	0.00278907	0.00660431	0.000972927	0.00222195	0.00529882	0.00492031	0.00129241	0.00230447	0.00479706	0.00640174	0.00202491	0.00395129	0.01504	0.00760216
