# Supplementary material for: Pathogen surveillance in the informal settlement, Kibera, Kenya, using a metagenomics approach
Source: PLoS One. 2019 Oct 10;14(10):e0222531. doi: 10.1371/journal.pone.0222531 (PMC6786639; doi:10.1371/journal.pone.0222531)
Supplement: S8 Table — (XLSX) [file pone.0222531.s014.xlsx]

## Sheet: Tab.S8 Sit10 Bac (norm. reads)
bact	10_Week_25_Mon	10_Week_25_Wed	10_Week_26_Mon	10_Week_26_Wed	10_Week_27_Mon	10_Week_27_Wed	10_Week_28_Mon	10_Week_28_Wed	10_Week_29_Mon	10_Week_29_Wed	10_Week_30_Mon	10_Week_30_Wed	10_Week_31_Mon	10_Week_31_Wed	10_Week_32_Mon	10_Week_32_Wed	10_Week_33_Wed	10_Week_34_Mon	10_Week_34_Wed	10_Week_35_Mon	10_Week_35_Wed	initial_threshold	recalculated_threshold
Aeromonas	0.206921	0.502299	0.4172	0.541415	0.11911	0.437989	0.0340269	0.313592	0.0703201	0.571326	0.273412	0.0348295	0.186256	0.326016	0.242066	0.0406886	0.166801	0.199309	0.226565	0.236006	1.06896	0.76681	0.583676
Campylobacter coli	0.000262016	1.67e-05	0.000116544	0.000186951	0.000354887	8.57e-06	0.000185387	1.4e-05	4.23e-05	4.2e-05	0.000231132	3.86e-06	0.000396164	2.59e-05	0.000110067	1.41e-05	3.56e-05	0.000204457	3.48e-05	7.16e-05	3.96e-05	0.000347038	0.000253516
Campylobacter jejuni	0.000183751	0.000459247	0.000233088	0.00701065	0.000466423	0.000360061	0.000191005	0.000328413	0.000186364	0.000328276	0.000253681	0.000356682	0.000374155	0.000290239	0.00026416	0.000265551	0.000389145	0.000160645	0.00020618	8.11e-05	0.000348882	0.00348917	0.000486046
Clostridium difficile	0.00152786	0.00199563	0.00243845	0.0124198	0.00417752	0.00234897	0.00124153	0.00255743	0.00228648	0.00323314	0.00228877	0.00255847	0.00275848	0.00326778	0.00277368	0.00367533	0.00435733	0.00205187	0.00422535	0.00104032	0.00292189	0.00767994	0.00451904
Enterococcus	0.0046176	0.0262522	0.0519427	0.0217486	0.0296483	0.023464	0.0111682	0.0118857	0.0171674	0.0467832	0.0523542	0.0721673	0.0140785	0.029651	0.00975926	0.0685177	0.0128445	0.00876973	0.0226959	0.0414412	0.0652687	0.0720921	0.0665375
Escherichia coli	0.476151	1.15556	0.563463	6.49739	0.478317	0.567637	1.01713	0.997634	0.537436	1.36182	1.23741	0.592903	0.892888	0.715114	1.52877	1.31433	0.324991	0.294469	0.399239	0.737371	1.52771	3.6474	1.62906
Klebsiella pneumoniae	0.143459	0.200415	0.152762	0.318539	0.0880221	0.149897	0.0898902	0.500193	0.126331	0.168803	0.100757	0.0460293	0.107918	0.598503	0.109883	0.0463696	0.0782346	0.0940355	0.0747309	0.271043	0.206003	0.455231	0.277383
Listeria monocytogenes	0.000197362	0.000768194	0.000654438	0.00040506	0.000709774	0.000925872	0.00030336	0.00064285	0.00055126	0.00134364	0.000665209	0.00146721	0.000410837	0.000982146	0.000337538	0.00125148	0.000438473	0.000284779	0.00102287	0.000396087	0.000689835	0.00139708	0.00128177
Salmonella enterica	0.142945	0.06204	0.0825041	0.0938181	0.169879	0.0482311		0.0476198	0.0383517	0.0486956	0.126361	0.0237145	0.189953	0.0365415	0.0941145	0.0230294	0.0272045	0.11998	0.0248433	0.068671	0.0546278	0.174648	0.155784
Shigella boydii	0.000830284	0.00194554	0.00104889	0.0225276	0.00113564	0.0010116	0.00221902	0.0017888	0.00173835	0.00313389	0.00201818	0.000844468	0.00176807	0.000844801	0.00322863	0.00118368	0.00053987	0.000584162	0.000594441	0.00117395	0.00292585	0.0116532	0.00318253
Shigella dysenteriae	0.00105487	0.00127754	0.000564789	0.0329594	0.000770611	0.000762987	0.000904464	0.00144641	0.000736058	0.00292395	0.00120076	0.000300769	0.00166536	0.000808522	0.00391838	0.000810777	0.000361741	0.000408913	0.000385583	0.000911478	0.00220034	0.0163927	0.00296479
Shigella flexneri	0.00126244	0.00317298	0.00172126	0.0428179	0.0017136	0.00157741	0.00229206	0.00259236	0.00251982	0.00464931	0.00203509	0.00134961	0.00228895	0.00205499	0.00474021	0.0018871	0.000863245	0.000803223	0.000800621	0.00162253	0.0122466	0.0223786	0.00753291
Shigella sonnei	0.00144959	0.00379087	0.00173023	0.0715398	0.00199751	0.00171458	0.00530319	0.002795	0.00255271	0.00486688	0.00254245	0.00205526	0.00355814	0.00275986	0.00773403	0.00254251	0.00102219	0.00103689	0.000923793	0.00208065	0.0048447	0.0356917	0.00624143
Shigella spp.	0.00459718	0.0101869	0.00506517	0.169845	0.00561735	0.00506658	0.0107187	0.00862258	0.00754694	0.015574	0.00779647	0.0045501	0.00928051	0.00646817	0.0196212	0.00642406	0.00278705	0.00283319	0.00270444	0.0057886	0.0222174	0.0857748	0.0186842
Vibrio cholerae	0.000598893	0.00164494	0.000842702	0.00100953	0.000719913	0.00100303	0.000286507	0.000831513	0.000490183	0.00122149	0.000958351	0.000723003	0.000946392	0.00177512	0.000711765	0.000533926	0.000493283	0.000445424	0.000645316	0.000553568	0.000880134	0.00155344	0.00119888
Yersinia enterocolitica	0.00612844	0.00733959	0.00246535	0.00692341	0.00260588	0.00659255	0.00135389	0.0064844	0.00692051	0.00582499	0.00275103	0.00588235	0.00467327	0.00440022	0.00374227	0.0236312	0.00588925	0.0028697	0.0050822	0.00240993	0.00545128	0.0144779	0.00839385
