# Supplementary material for: Pathogen surveillance in the informal settlement, Kibera, Kenya, using a metagenomics approach
Source: PLoS One. 2019 Oct 10;14(10):e0222531. doi: 10.1371/journal.pone.0222531 (PMC6786639; doi:10.1371/journal.pone.0222531)
Supplement: S9 Table — (XLSX) [file pone.0222531.s015.xlsx]

## Sheet: Table S9. PathogenTable
Tax	09_Week_25_Mon	09_Week_25_Wed	09_Week_26_Mon	09_Week_26_Wed	09_Week_27_Mon	09_Week_28_Mon	09_Week_28_Wed	09_Week_29_Mon	09_Week_29_Wed	09_Week_30_Mon	09_Week_30_Wed	09_Week_31_Mon	09_Week_31_Wed	09_Week_32_Mon	09_Week_32_Wed	09_Week_33_Mon	09_Week_33_Wed	09_Week_34_Mon	09_Week_34_Wed	09_Week_35_Mon	09_Week_35_Wed	10_Week_25_Mon	10_Week_25_Wed	10_Week_26_Mon	10_Week_26_Wed	10_Week_27_Mon	10_Week_27_Wed	10_Week_28_Mon	10_Week_28_Wed	10_Week_29_Mon	10_Week_29_Wed	10_Week_30_Mon	10_Week_30_Wed	10_Week_31_Mon	10_Week_31_Wed	10_Week_32_Mon	10_Week_32_Wed	10_Week_33_Wed	10_Week_34_Mon	10_Week_34_Wed	10_Week_35_Mon	10_Week_35_Wed	Group
Human herpesvirus 8	0	1.2e-06	0	0	0	0	0	0	0	1.94e-06	0	0	0	0	0	0	3.12e-06	0	0	0	0	0	3.27e-07	0	0	0	0	0	0	0	0	0	0	0	0	0	0	0	0	0	0	0	0
Human salivirus	0	0	0	0	0	0	0	0	0	0	0	0	0	0	0	0	0	0	0	0	0	0	0	0	2.72e-06	5.33e-06	8.58e-07	0	0	0	0	0	0	0	0	0	0	0	0	0	0	0	0
Human herpesvirus 4	0	1.2e-06	0	9.82e-07	0	0	0	0	0	0	0	0	0	8.17e-06	6.46e-07	0	9.35e-06	0	0	1.48e-06	8.96e-07	0	0	0	0	0	0	0	0	0	0	0	0	0	0	0	0	0	0	0	0	0	0
Enterovirus D	0	3e-06	9.12e-07	1.8e-05	1.24e-05	1.1e-06	0	0	0	0	0	0	0	0	0	0	1.56e-06	0	1.35e-06	0	0	0	6.55e-07	0	1.81e-06	0	0	0	0	0	0	1.44e-05	1.5e-05	7.83e-07	0	0	0	0	0	0	0	0	0
Norwalk virus	0	0	9.12e-07	0	3.72e-06	0	0	0	0	0	0	2.85e-06	0	0	0	0	0	0	0	0	0	0	0	0	1.81e-05	0	0	0	0	0	0	0	0	0	0	0	0	0	0	0	0	0	0
Human mastadenovirus D	0	0	0	3.27e-07	0	0	0	0	0	0	0	0	0	0	6.46e-07	0	0	0	4.05e-06	0	2.33e-05	0	0	0	0	0	0	0	0	0	1.22e-05	0	0	0	0	0	0	0	0	0	0	0	0
Enterovirus B	7.15e-06	9.36e-05	1.37e-06	5.89e-06	2.85e-05	2.2e-06	0	0	1.59e-06	9.68e-07	2.14e-06	0	1.2e-05	0	7.75e-06	0	1.56e-06	1.92e-06	4.05e-06	1.48e-06	8.96e-07	0	6.87e-06	2.1e-05	6.97e-05	2.67e-06	2.57e-06	6.15e-07	5.29e-07	4.06e-06	1.33e-05	2.59e-05	1.95e-06	4.7e-06	1.96e-06	0	0	0	0	0	1.19e-06	1.76e-06	0
Aichivirus A	3.57e-06	4.2e-06	1.37e-05	7.2e-06	2.48e-06	0	9.32e-07	0	6.34e-06	0	2.14e-06	1.9e-06	0	1.63e-05	1.94e-06	2.8e-05	1.56e-06	7.68e-06	2.02e-05	2.96e-06	3.58e-06	4.74e-06	0	0	0	0.000171497	0.000146259	8e-06	4.76e-06	5.41e-06	2.04e-05	0	0	0	0	0	1.07e-06	0	0	0	0	0	0
Enterovirus A	1.19e-06	7.8e-06	0	9.82e-07	0.00204544	1.1e-06	0	4.29e-06	0	2.9e-06	1.07e-06	0	0	3e-05	0	0	3.12e-06	1.92e-06	0	0	1.16e-05	1.18e-06	6.55e-07	7.51e-07	0.00405443	8.89e-07	0	0	0	0	0	0	5.86e-06	1.57e-06	1.31e-06	0	0	0	5.63e-07	0	5.94e-07	2.47e-05	0
Mamastrovirus 1	0	1.2e-06	0.0047209	0.00107285	1.49e-05	1.21e-05	4.66e-07	0	0	0	0	0	0	0	3.16e-05	0	0	7.68e-06	0.00829837	4.89e-05	2.06e-05	0	6.55e-07	7.51e-07	7.24e-06	0	1.72e-06	0	0	0	0	0	0	0	0	0	0	0	0	0	0	0	0
Enterovirus C	3.57e-06	2.7e-05	4.56e-06	1.18e-05	0.0301699	6.6e-06	4.66e-07	0	1.19e-05	3.77e-05	1.28e-05	0	6.01e-06	1.09e-05	0.000264015	3.18e-05	2.65e-05	1.92e-06	1.21e-05	0.000254726	0.000387857	2.37e-06	1.31e-05	9.47e-05	1.9e-05	0.000306561	3.86e-06	2.28e-05	2.65e-06	4.67e-05	0.0146202	0.000350754	1.11e-05	1.64e-05	7.83e-06	0	3.2e-06	2.09e-06	3.83e-05	0	1.37e-05	7.93e-05	0
Rotavirus A	0	0	0	0	0	0	0	0	0	1.94e-06	1.07e-06	0	0	0.0358077	3.61e-05	0.000405741	9.51e-05	6.34e-05	2.56e-05	2.96e-06	0	0	5.24e-06	0.000193085	0	1.07e-05	0	0.00112077	0	0	6.53e-05	7.19e-06	0	4.54e-05	0.000103758	1.44e-05	0.000386703	1.04e-06	3.94e-06	2.79e-06	1.78e-06	0.000144482	0
Ancylostoma	0.000250663	0.000141413	0.000261463	0.00017703	0.000604466	1.22e-05	0.000165817	0.000324009	0.000176178	0.000196545	0.000381752	0.000139992	6.32e-05	0.000712089	0.000100716	0.000436871	0.000123062	0.000159624	0.000173265	0.000276509	0.000264237	7.25e-05	3.76e-05	0.00026888	0.000193348	0.000120958	0.000445916	7.21e-05	0.000131991	0.000153655	0.000263991	0.000662927	0.000335486	8.69e-05	0.000124813	9.51e-05	0.000250647	0.00011726	0.000473125	0.000157891	0.000218721	0.00017916	0
Cryptosporidium	0.000366353	0.000118604	0.000121611	0.000179796	0.000158838	6.09e-06	5.88e-05	0.000483732	3.37e-05	0.000423327	0.000159063	0.0001894	0.000112816	0.000187392	0.000719936	0.000133736	0.000240997	3.36e-05	0.000162898	0.000327715	0.000303383	3.41e-05	3.76e-05	0.000119502	6.44e-05	7.26e-05	0.000113851	6.55e-06	5.43e-05	3.24e-05	0.000144769	0.000157527	0.00043011	4.35e-05	8.04e-05	6.92e-05	0.000336234	8.5e-05	8.3e-05	2.58e-05	9.07e-05	0.000295614	0
Giardia	2.89e-05	4.11e-05	3.04e-05	0.00017703	2.21e-05	2.03e-06	1.07e-05	1.83e-05	5.18e-06	0	0.00118502	0.000214105	0.000126354	1.87e-05	5.6e-05	1.78e-05	3.33e-05	0	2.37e-05	0.000665671	0.0026546	8.53e-06	9.39e-06	1.99e-05	6.44e-05	0.000241915	3.8e-05	0	5.43e-05	3.93e-05	0.000357665	6.56e-05	3.66e-05	2.61e-05	1.94e-05	3.46e-05	1.83e-05	8.79e-06	3.32e-05	8.61e-06	1.6e-05	0.000394152	0
Plasmodium	0.000800193	0.000323881	0.000644537	0.000334697	0.000741243	1.42e-05	0.000272795	0.000652582	0.000264267	0.000680347	0.000266431	0.000551732	0.000329424	0.00113372	0.000134289	0.000508197	0.000287146	0.000814923	0.000287294	0.00056326	0.000332742	0.00189862	0.000478902	0.00107552	0.000451145	0.00136682	0.00355784	0.000622582	0.000310567	0.0002817	0.000374697	0.00188376	0.000363443	0.00123466	0.000169191	0.0012277	0.000278157	0.000167095	0.00131977	0.000192341	0.000880219	0.000479253	0
Ascaris	0.000366353	0.000351251	0.000650617	0.000425978	0.000454453	3.65e-05	0.000861177	0.000442661	0.00116329	0.000287257	0.00149122	0.000271748	0.000180506	0.000327936	0.00119368	0.000303135	0.000192285	0.000260439	0.000306545	0.000389161	0.000411035	0.000682649	0.000460122	0.000478008	0.00193348	0.000774129	0.00452557	0.00041287	0.00179353	0.000614619	0.00142214	0.000833581	0.000617207	0.000852088	0.000981864	0.00156488	0.000623561	0.0014335	0.000697236	0.000947349	0.000858881	0.00158109	0
Blastocystis	0.00178356	0.00169239	0.00202482	0.00165689	0.00220608	0.000507628	0.000663267	0.00117282	0.00078762	0.00160259	0.00190876	0.00212458	0.000546031	0.00165842	0.00168234	0.000713259	0.000525579	0.00174746	0.000719715	0.00194581	0.000504007	0.00454815	0.00255414	0.00214108	0.00283577	0.00720907	0.0153793	0.00308669	0.00144414	0.00122412	0.00466242	0.00509338	0.000597852	0.00697321	0.00074888	0.00290497	0.000556314	0.00100843	0.00446563	0.00112534	0.00297141	0.00552709	0
Paramecium	0.00251627	0.00596215	0.00235925	0.014439	0.0100068	0.000136044	0.00450915	0.00242323	0.00732953	0.00214687	0.148907	0.00145756	0.00438179	0.00321377	0.121177	0.00408341	0.00340985	0.00315047	0.0250701	0.0026422	0.0178506	0.00250873	0.00974706	0.00583568	0.0048337	0.00691878	0.113908	0.0020578	0.00829215	0.00629301	0.0181302	0.0119524	0.0233808	0.010938	0.0258641	0.00405485	0.0256791	0.0846936	0.00598461	0.0722942	0.00338218	0.00973287	0
Campylobacter coli	0.000103388	1.62e-05	6.57e-05	9.27e-05	0.000103229	3.45e-05	9.62e-06	6.28e-05	1.18e-05	8.12e-05	5.53e-05	0.000133685	4.08e-06	9.14e-05	0.000114104	1.52e-05	2.29e-06	6.7e-05	1.08e-05	6.47e-05	9.27e-05	0.000262016	1.67e-05	0.000116544	0.000186951	0.000354887	8.57e-06	0.000185387	1.4e-05	4.23e-05	4.2e-05	0.000231132	3.86e-06	0.000396164	2.59e-05	0.000110067	1.41e-05	3.56e-05	0.000204457	3.48e-05	7.16e-05	3.96e-05	0
Vibrio cholerae	0.000224007	0.000502562	0.000651384	0.000644028	0.000746425	2.54e-05	0.000452032	0.000351854	0.000630528	0.000365558	0.0018743	0.000245089	0.000293542	0.000548154	0.00108226	0.000357312	0.000334446	0.000543766	0.000459293	0.00043457	0.000690538	0.000598893	0.00164494	0.000842702	0.00100953	0.000719913	0.00100303	0.000286507	0.000831513	0.000490183	0.00122149	0.000958351	0.000723003	0.000946392	0.00177512	0.000711765	0.000533926	0.000493283	0.000445424	0.000645316	0.000553568	0.000880134	0
Listeria monocytogenes	0.000715099	0.000863273	0.000317481	0.00175667	0.000817891	8.54e-05	0.000625151	0.000674387	0.00068012	0.000446794	0.00308078	0.00105462	0.0012924	0.000722566	0.00064659	0.000410529	0.000753649	0.000350096	0.00197496	0.000721202	0.00253491	0.000197362	0.000768194	0.000654438	0.00040506	0.000709774	0.000925872	0.00030336	0.00064285	0.00055126	0.00134364	0.000665209	0.00146721	0.000410837	0.000982146	0.000337538	0.00125148	0.000438473	0.000284779	0.00102287	0.000396087	0.000689835	0
Campylobacter jejuni	0.000206776	0.000498509	0.000432431	0.000513719	0.000448649	3.81e-05	0.000427988	0.000167549	0.000290468	0.000365558	0.000929769	0.000222808	0.000383236	0.000199329	0.00328481	6.08e-05	0.000254271	0.00012663	0.000283681	0.000157185	0.00323428	0.000183751	0.000459247	0.000233088	0.00701065	0.000466423	0.000360061	0.000191005	0.000328413	0.000186364	0.000328276	0.000253681	0.000356682	0.000374155	0.000290239	0.00026416	0.000265551	0.000389145	0.000160645	0.00020618	8.11e-05	0.000348882	0
Clostridium difficile	0.00171451	0.00357873	0.0025508	0.00451572	0.00321201	0.000370563	0.00264968	0.00171738	0.00264019	0.00159763	0.00412493	0.00261428	0.00346951	0.00196006	0.00513123	0.00123919	0.00212809	0.0012663	0.00394452	0.00223757	0.00492643	0.00152786	0.00199563	0.00243845	0.0124198	0.00417752	0.00234897	0.00124153	0.00255743	0.00228648	0.00323314	0.00228877	0.00255847	0.00275848	0.00326778	0.00277368	0.00367533	0.00435733	0.00205187	0.00422535	0.00104032	0.00292189	0
Shigella boydii	0.000249854	0.00253713	0.00200342	0.00196717	0.000412916	0.000247042	0.00219765	0.000213626	0.00171211	0.00051449	0.00124338	0.000185673	0.000464775	0.000564764	0.00264168	0.000152048	0.000893383	0.00116202	0.00139679	0.00181225	0.00116487	0.000830284	0.00194554	0.00104889	0.0225276	0.00113564	0.0010116	0.00221902	0.0017888	0.00173835	0.00313389	0.00201818	0.000844468	0.00176807	0.000844801	0.00322863	0.00118368	0.00053987	0.000584162	0.000594441	0.00117395	0.00292585	0
Yersinia enterocolitica	0.00155082	0.00445416	0.00361272	0.00616964	0.00136977	0.000112622	0.0066795	0.00102624	0.0261374	0.00278907	0.00660431	0.000972927	0.00222195	0.00529882	0.00492031	0.00129241	0.00230447	0.00479706	0.00640174	0.00202491	0.00395129	0.00612844	0.00733959	0.00246535	0.00692341	0.00260588	0.00659255	0.00135389	0.0064844	0.00692051	0.00582499	0.00275103	0.00588235	0.00467327	0.00440022	0.00374227	0.0236312	0.00588925	0.0028697	0.0050822	0.00240993	0.00545128	0
Shigella dysenteriae	0.00019816	0.00113076	0.000903179	0.00477132	0.000389094	0.000174382	0.00154845	0.000125662	0.00115479	0.000406176	0.000800634	0.000148539	0.000244619	0.000398657	0.00227517	0.00015965	0.000700962	0.000752334	0.00123604	0.00137768	0.000900126	0.00105487	0.00127754	0.000564789	0.0329594	0.000770611	0.000762987	0.000904464	0.00144641	0.000736058	0.00292395	0.00120076	0.000300769	0.00166536	0.000808522	0.00391838	0.000810777	0.000361741	0.000408913	0.000385583	0.000911478	0.00220034	0
Shigella flexneri	0.000585864	0.00316533	0.0032405	0.00458087	0.00108391	0.000203446	0.00335658	0.000481705	0.00291885	0.000907126	0.00196284	0.000319358	0.000636009	0.000921895	0.00423914	0.000311698	0.00118431	0.00148232	0.00188175	0.00224682	0.00161493	0.00126244	0.00317298	0.00172126	0.0428179	0.0017136	0.00157741	0.00229206	0.00259236	0.00251982	0.00464931	0.00203509	0.00134961	0.00228895	0.00205499	0.00474021	0.0018871	0.000863245	0.000803223	0.000800621	0.00162253	0.0122466	0
Shigella sonnei	0.00059448	0.00455954	0.00267122	0.0038767	0.000829802	0.000332416	0.00719886	0.000452384	0.00311486	0.00671544	0.00205877	0.000363919	0.00087655	0.00120428	0.00507245	0.000456143	0.00156915	0.00174303	0.00183852	0.00215436	0.001851	0.00144959	0.00379087	0.00173023	0.0715398	0.00199751	0.00171458	0.00530319	0.002795	0.00255271	0.00486688	0.00254245	0.00205526	0.00355814	0.00275986	0.00773403	0.00254251	0.00102219	0.00103689	0.000923793	0.00208065	0.0048447	0
Enterococcus	0.0400886	0.0508844	0.0283872	0.0886328	0.0513922	0.00457572	0.0366098	0.0340502	0.0509665	0.0524238	0.0838858	0.0565189	0.0725702	0.0356383	0.0164759	0.027878	0.0353413	0.0144806	0.0637675	0.027304	0.149644	0.0046176	0.0262522	0.0519427	0.0217486	0.0296483	0.023464	0.0111682	0.0118857	0.0171674	0.0467832	0.0523542	0.0721673	0.0140785	0.029651	0.00975926	0.0685177	0.0128445	0.00876973	0.0226959	0.0414412	0.0652687	0
Klebsiella pneumoniae	0.025778	0.16247	0.276679	0.368986	0.0809276	0.0304769	0.231407	0.0309967	0.153797	0.0607639	0.16009	0.0197928	0.0945288	0.0332879	0.111922	0.0158586	0.10743	0.0621681	0.0338715	0.0485054	0.0544951	0.143459	0.200415	0.152762	0.318539	0.0880221	0.149897	0.0898902	0.500193	0.126331	0.168803	0.100757	0.0460293	0.107918	0.598503	0.109883	0.0463696	0.0782346	0.0940355	0.0747309	0.271043	0.206003	0
Aeromonas	0.0453011	0.0473422	0.42052	0.165814	0.495027	0.0016857	0.0445781	0.0188158	0.0923098	0.129069	0.44461	0.0290244	0.0210413	0.0790006	0.345853	0.0338762	0.0140834	0.120604	0.0344794	0.12572	0.207958	0.206921	0.502299	0.4172	0.541415	0.11911	0.437989	0.0340269	0.313592	0.0703201	0.571326	0.273412	0.0348295	0.186256	0.326016	0.242066	0.0406886	0.166801	0.199309	0.226565	0.236006	1.06896	0
Escherichia coli	0.204415	1.53955	1.00136	1.3172	0.222451	0.521447	2.31404	0.147402	1.23157	0.268184	0.603018	0.172349	0.361893	0.341176	1.79359	0.113602	0.438828	0.428033	0.934222	0.556638	0.770541	0.476151	1.15556	0.563463	6.49739	0.478317	0.567637	1.01713	0.997634	0.537436	1.36182	1.23741	0.592903	0.892888	0.715114	1.52877	1.31433	0.324991	0.294469	0.399239	0.737371	1.52771	0
Salmonella enterica	0.0549334	0.0237136	0.0510214	0.0262247	0.0441503	86.8241	0.0336235	0.0404548	0.0328819	0.0636884	0.0470271	0.0443536	0.0123818	0.0658947	0.0385326	0.0231037	0.0149378	0.0450581	0.019597	0.0795356	0.0173936	0.142945	0.06204	0.0825041	0.0938181	0.169879	0.0482311	54.0739	0.0476198	0.0383517	0.0486956	0.126361	0.0237145	0.189953	0.0365415	0.0941145	0.0230294	0.0272045	0.11998	0.0248433	0.068671	0.0546278	0
