# Supplementary material for: Pathogen surveillance in the informal settlement, Kibera, Kenya, using a metagenomics approach
Source: PLoS One. 2019 Oct 10;14(10):e0222531. doi: 10.1371/journal.pone.0222531 (PMC6786639; doi:10.1371/journal.pone.0222531)
Supplement: S10 Table — (XLSX) [file pone.0222531.s016.xlsx]

## Sheet: Table S10. R. Rel. abun. (rlog)
	25_Mon_S09	25_Wed_S09	26_Mon_S09	26_Wed_S09	27_Mon_S09	28_Mon_S09	28_Wed_S09	29_Mon_S09	29_Wed_S09	30_Mon_S09	30_Wed_S09	31_Mon_S09	31_Wed_S09	32_Mon_S09	32_Wed_S09	33_Mon_S09	33_Wed_S09	34_Mon_S09	34_Wed_S09	35_Mon_S09	35_Wed_S09	25_Mon_S10	25_Wed_S10	26_Mon_S10	26_Wed_S10	27_Mon_S10	27_Wed_S10	28_Mon_S10	28_Wed_S10	29_Mon_S10	29_Wed_S10	30_Mon_S10	30_Wed_S10	31_Mon_S10	31_Wed_S10	32_Mon_S10	32_Wed_S10	33_Wed_S10	34_Mon_S10	34_Wed_S10	35_Mon_S10	35_Wed_S10
ampH	-3.45293	-3.38226	-3.35723	-3.36658	-3.24847	-3.4663	-3.36906	-3.30929	-3.46519	-3.44518	-3.32724	-3.45515	-3.46154	-3.30875	-3.17389	-3.45406	-3.46524	-3.45488	-3.43941	-3.29704	-3.33657	-3.31829	-3.45332	-3.17148	-2.93775	-3.4493	-3.07531	-3.45794	-3.33152	-3.40386	-3.31855	-3.34965	-3.46606	-3.31813	-3.32086	-3.45449	-3.46428	-3.36101	-3.32374	-3.41247	-3.46006	-2.98969
ampS	-3.49802	-3.50761	-3.06457	-3.457	-3.00413	-3.51314	-3.40879	-3.5076	-3.41241	-3.48944	-3.36469	-3.50049	-3.50771	-3.34564	-3.50936	-3.49928	-3.51193	-3.35976	-3.48394	-3.497	-3.37441	-3.3553	-3.49845	-3.49748	-3.4474	-3.49398	-2.90446	-3.50363	-3.25505	-3.47903	-3.22704	-3.38838	-3.51287	-3.49967	-3.3579	-3.23287	-3.51083	-3.51111	-3.50037	-3.3067	-3.40904	-2.90746
ant(3'')-Ih-aac(6')-II	0.414892	0.500968	0.425481	0.517862	0.367793	-0.383751	0.0534238	0.352933	0.178801	0.309071	0.770285	0.215477	0.280965	0.664548	0.890886	0.314887	0.491817	0.507864	0.439157	0.150953	0.418768	0.288719	0.119023	0.790712	0.0074986	0.715752	1.41206	0.286533	0.19146	0.475224	0.777195	0.933763	0.8422	0.858263	0.414741	0.571624	0.42687	0.599771	1.12416	0.538769	0.72373	1.04823
ant(4')-II	-4.05068	-3.90713	-3.86554	-4.05843	-4.0564	-4.05937	-3.9657	-3.84181	-4.05865	-4.04564	-4.05693	-3.81245	-3.84381	-3.90871	-4.05723	-3.91465	-3.74776	-4.05195	-4.00563	-3.89762	-3.85849	-4.05658	-4.05094	-4.05037	-4.00948	-4.04832	-4.05084	-3.94752	-4.05262	-4.02806	-3.98313	-4.05393	-3.98229	-4.05165	-4.05842	-4.0517	-4.0035	-4.05822	-3.92288	-4.0583	-4.05532	-3.78558
ant(6)-I	-0.216795	-0.402062	-0.533127	-0.0277772	-0.358748	-0.738401	-0.292489	-0.0777333	-0.104863	-0.443026	0.264269	-0.0520239	-0.0829714	-0.141703	0.904054	-0.558037	-0.441497	-0.268223	0.688543	-0.193279	0.0137282	-0.00244753	-0.0619784	0.108826	-0.401768	0.283537	0.995716	-0.215625	0.041536	-0.208937	-0.230386	0.0587803	0.018497	0.157536	0.680995	0.036122	0.338128	1.05032	0.185491	1.00961	-0.18554	-0.52645
aph(2'')-I	-6.42254	-6.42578	-6.42552	-6.4261	-6.42581	-6.42623	-6.42564	-6.42578	-6.38554	-6.4175	-6.42588	-6.42431	-6.29626	-6.42286	-6.42592	-6.42342	-6.34782	-6.42408	-6.40247	-6.42186	-6.42616	-6.42583	-6.42284	-6.42218	-6.40124	-6.42	-6.42272	-6.42544	-6.31712	-6.4263	-6.42583	-6.42544	-6.42621	-6.4237	-6.4261	-6.42376	-6.42605	-6.38053	-6.42422	-6.42608	-6.42565	-6.42579
aph(3')-I	-0.0108867	0.463512	-0.0604966	-0.0386091	0.400173	-0.676147	-0.505575	-0.231201	-0.135683	-0.062186	-0.0386599	0.143669	-0.28001	0.103289	-0.232956	0.0166409	-0.0152233	-0.29616	0.367115	0.211007	0.0690995	-0.555865	-0.568458	0.353929	-0.436082	0.0238399	0.371175	-0.454281	-0.176688	-0.403668	0.792077	0.800165	0.239928	0.173742	0.0251549	-0.285998	0.503772	-0.580555	-0.221347	-0.242627	-0.657379	0.0527338
aph(3')-II	-5.17921	-5.31847	-5.31783	-5.31927	-5.31854	-5.31962	-5.31814	-5.24528	-5.31935	-5.31458	-5.25399	-5.31698	-5.3185	-5.31655	-5.31884	-5.31672	-5.31937	-5.31691	-5.31988	-5.17232	-5.31942	-5.24966	-5.31654	-5.31633	-5.28267	-5.31557	-5.3165	-5.31764	-5.10316	-5.29022	-5.24978	-5.21743	-5.31956	-5.3168	-5.22884	-5.31682	-5.31914	-5.3192	-5.31695	-5.22597	-5.31814	-5.31851
aph(3')-III	-2.26538	-2.35576	-2.32617	-2.08844	-1.98427	-2.41148	-2.34011	-2.44121	-2.39835	-2.40279	-2.06793	-2.28812	-2.02918	-2.02652	-2.37309	-2.15136	-2.35066	-2.42543	-2.14698	-2.11856	-1.9145	-2.22114	-2.26933	-2.26044	-2.32008	-2.07612	-1.20924	-2.04338	-2.29609	-2.32186	-2.28875	-1.89853	-2.36711	-1.78471	-2.29407	-2.15833	-2.14017	-2.44873	-2.28703	-2.39197	-2.34039	-2.21152
aph(3')-VI	-7.77249	-7.7739	-7.77336	-7.77459	-7.77396	-7.7746	-7.7736	-7.77389	-7.77459	-7.77165	-7.77415	-7.77279	-7.77392	-7.77254	-7.77427	-7.77264	-7.77459	-7.77275	-7.76581	-7.77238	-7.77459	-7.77402	-7.77254	-7.77243	-7.76892	-7.77206	-7.77252	-7.77322	-7.7729	-7.7746	-7.77403	-7.77321	-7.77459	-7.77268	-7.77459	-7.77269	-7.77458	-7.77459	-7.77277	-7.75771	-7.7736	-7.77393
aph(3')-XV	-3.86634	-3.79393	-3.76985	-3.82498	-3.87296	-3.87642	-3.62592	-3.87276	-3.82817	-3.65542	-3.73955	-3.86801	-3.72363	-3.86666	-3.87392	-3.72927	-3.66507	-3.73625	-3.7464	-3.86565	-3.83083	-3.79883	-3.86663	-3.47607	-3.82369	-3.68923	-3.72168	-3.87011	-3.86858	-3.8448	-3.73113	-3.66744	-3.79846	-3.86745	-3.87531	-3.86751	-3.81974	-3.87507	-3.73764	-3.87516	-3.78145	-3.7953
aph(4)-I	-7.52325	-7.52941	-7.52705	-7.53175	-7.52968	-7.53189	-7.5281	-7.52941	-7.53178	-7.51955	-7.53054	-7.52455	-7.5295	-7.52349	-7.53107	-7.5239	-7.53179	-7.52439	-7.532	-7.35821	-7.53181	-7.52996	-7.52347	-7.52299	-7.50762	-7.52139	-7.52339	-7.52643	-7.52503	-7.53196	-7.52998	-7.52642	-7.53187	-7.5241	-7.53175	-7.52415	-7.53169	-7.53172	-7.52448	-7.53173	-7.52812	-7.52956
aph(6)-Ic	-7.96861	-7.97008	-7.96952	-7.97107	-7.97015	-7.97128	-7.96977	-7.95041	-7.9712	-7.96773	-7.97035	-7.96892	-7.9701	-7.96867	-7.97048	-7.96876	-7.97122	-7.96888	-7.97129	-7.96849	-7.97127	-7.97021	-7.96866	-7.96855	-7.96487	-7.96816	-7.96864	-7.96937	-7.96904	-7.97128	-7.97022	-7.96937	-7.97128	-7.96881	-7.97106	-7.96882	-7.97087	-7.97095	-7.9689	-7.97099	-7.96977	-7.97012
ARR	0.427655	0.947968	0.637391	0.75804	1.13164	-0.0667328	0.368334	0.710921	0.571434	0.422529	1.52987	0.66051	0.782258	0.962399	1.24595	0.752557	0.510385	0.812218	0.828835	0.526966	0.748075	0.19878	0.339431	0.645974	0.8969	1.03179	2.18054	0.548027	0.924257	0.838535	1.39267	0.92131	1.07371	0.875218	0.957193	0.828654	1.14251	1.33666	1.00159	1.3391	0.675945	1.12495
blaACC	-7.96857	-7.96995	-7.96942	-7.97087	-7.97001	-7.97106	-7.96965	-7.96994	-7.97099	-7.96774	-7.9702	-7.96886	-7.96997	-7.96862	-7.97032	-7.96871	-7.971	-7.96882	-7.97107	-7.96846	-7.97106	-7.97007	-7.96862	-7.96851	-7.96508	-7.96815	-7.9686	-7.96928	-7.96897	-7.97107	-7.95169	-7.96928	-7.97106	-7.96876	-7.97086	-7.96877	-7.97068	-7.97076	-7.96885	-7.9708	-7.96966	-7.96998
blaACI	-1.14384	-0.981949	-0.382243	-0.390835	-0.0196475	-1.36125	-0.932543	-1.17578	-0.884227	-1.05341	-0.831513	-1.1709	-0.476554	-0.814202	-0.670767	-1.29901	-0.982342	-1.30302	-1.12433	-1.13284	-0.904585	-0.947732	-0.911963	-0.699591	-1.08849	-0.226685	-0.157827	-1.31817	-0.800551	-0.995656	-0.476473	-0.794633	-0.513537	-0.259486	-1.03068	-0.0477866	-0.789916	-1.14282	-1.05326	-0.911932	-1.07028	-0.388471
blaACT	-1.52537	-1.35209	-1.49788	-1.362	-1.63168	-1.73495	-1.61027	-1.62813	-0.945642	-1.64992	-1.11576	-1.68883	-1.62932	-1.5302	-1.22249	-1.6845	-1.5387	-1.42745	-1.56623	-1.51491	-1.54696	-1.17074	-1.52983	-1.16407	-1.05718	-1.48431	-0.426751	-1.39169	-0.960578	-1.19484	-0.870129	-1.16383	-1.4636	-1.54249	-1.25693	-1.12896	-1.29312	-1.20377	-1.06703	-1.1803	-0.74539	-0.425533
blaADC	-4.63138	-4.91117	-4.91015	-4.81362	-4.91127	-4.91299	-4.91063	-4.91116	-4.91257	-4.90504	-4.84078	-4.90879	-4.9112	-4.90812	-4.91175	-4.76825	-4.91259	-4.90869	-4.91341	-4.90761	-4.91268	-4.91137	-4.9081	-4.90778	-4.86939	-4.90659	-4.76085	-4.90984	-4.90908	-4.88075	-4.83617	-4.80069	-4.52666	-4.90851	-4.76816	-4.90854	-4.91223	-4.85856	-4.90875	-4.85962	-4.91064	-4.91122
blaAER	-3.90022	-3.9057	-3.90397	-3.86096	-3.90587	-3.90878	-3.81998	-3.90569	-3.82209	-3.8952	-3.78075	-3.90165	-3.76578	-3.9005	-3.73478	-3.66	-3.90811	-3.90148	-3.88347	-3.89963	-3.86641	-3.66021	-3.76503	-3.89991	-3.86196	-3.89787	-3.76382	-3.80255	-3.90214	-3.77038	-3.77283	-3.90343	-3.90863	-3.66469	-3.86083	-3.66573	-3.9075	-3.85817	-3.67319	-3.72966	-3.9048	-3.7667
blaBES	-4.04571	-4.05194	-3.94442	-4.00157	-4.05214	-4.05551	-4.0509	-4.05194	-4.05469	-4.0401	-3.97949	-4.04732	-4.05201	-4.04602	-3.92024	-4.04653	-4.05473	-4.04713	-4.02682	-3.88482	-4.00766	-3.90346	-4.04599	-4.04536	-4.00179	-4.04307	-3.46533	-3.93705	-3.80706	-3.95891	-3.83862	-3.93689	-4.05534	-3.90567	-3.95184	-4.04684	-3.99612	-4.0542	-3.69069	-4.05429	-3.95641	-3.89698
blaCARB	2.85466	3.54343	2.86985	3.86428	3.80248	1.68643	2.86126	3.36913	3.50464	3.76407	3.57208	3.30948	3.05032	3.65263	3.18237	3.30585	3.56674	2.77904	3.53166	3.21502	3.58496	1.90496	2.00062	3.14307	2.6537	2.7931	3.77536	2.36844	2.85834	2.90749	2.89952	2.92289	3.90696	2.89376	3.25262	2.74854	4.57339	3.32541	2.53822	3.29268	2.21095	3.22779
blaCEPH	-6.45774	-6.46134	-6.46106	-6.37272	-6.46137	-6.46185	-6.46119	-6.46134	-6.46173	-6.45247	-6.46146	-6.34252	-6.46135	-6.45807	-6.4615	-6.45865	-6.46174	-6.45935	-6.46196	-6.45703	-6.46176	-6.4614	-6.45805	-6.45736	-6.4355	-6.45508	-6.34086	-6.46097	-6.46027	-6.46192	-6.39343	-6.46097	-6.46182	-6.45895	-6.4617	-6.45901	-6.46164	-6.46166	-6.45949	-6.41415	-6.4612	-6.46136
blaCFE	-6.05158	-6.05288	-6.05247	-6.05339	-6.05292	-6.05361	-6.05266	-6.05288	-6.05345	-6.0448	-6.05304	-6.05192	-6.05289	-6.05164	-6.05311	-6.05175	-6.05345	-6.05188	-6.05378	-6.05084	-5.93163	-6.05296	-6.05164	-6.05127	-6.02234	-6.04826	-5.91164	-6.05235	-6.05204	-6.05371	-6.05297	-5.94892	-6.05358	-6.05181	-6.05339	-6.05182	-6.05331	-6.05335	-6.0519	-6.05336	-5.96607	-5.84841
blaCMG	-6.26658	-6.26922	-6.26893	-6.26959	-6.26925	-6.26975	-6.26907	-6.26922	-6.2282	-6.26104	-6.20784	-6.26853	-6.2003	-6.26694	-6.26939	-6.26755	-6.26964	-6.26828	-6.26987	-6.26584	-6.26966	-6.26928	-6.26691	-6.26618	-6.24318	-6.26379	-6.26678	-6.26884	-6.26861	-6.21493	-6.20386	-6.26884	-6.26972	-6.26786	-6.26959	-6.26793	-6.17555	-6.26956	-6.26843	-6.22398	-6.26907	-6.20077
blaCMY	-0.903383	-0.489417	-0.316858	-0.654156	-0.166406	-0.996261	-0.141082	-0.961194	-0.176308	-0.342275	0.265816	-0.918027	-0.876633	-0.906138	-0.0214345	-0.768307	-0.885827	-0.661274	-0.802214	-0.386308	-0.652801	0.0310049	-0.420687	0.0559688	0.111279	-0.317075	1.08687	-0.342508	0.31575	-0.147273	0.270349	-0.0291517	-0.790059	-0.0216916	0.200192	0.133393	-0.624718	-0.27969	0.155387	-0.0177857	0.138605	0.691377
blaCTX-M	-1.01138	-0.429209	-0.399456	-0.670454	-0.832031	-1.01887	-0.0281766	-0.980407	-0.0948323	-0.960555	0.595133	-0.8849	-0.900672	-1.01422	-0.0950244	-1.01905	-1.04355	-1.02465	-0.473986	-0.701252	-0.746443	-0.656204	-0.507856	-0.590021	0.507516	-0.29789	1.01124	-0.726536	-0.00427517	-0.497849	0.398824	0.17082	-0.0460385	-0.157571	0.528595	0.156795	-0.339196	0.137367	-0.652606	-0.657591	-0.708772	0.0163337
blaDES	-0.979583	-0.712909	-0.799189	-0.955169	-0.87186	-1.09439	-0.521356	-0.864834	-0.388566	-0.51974	-0.271105	-0.997235	-0.954056	-0.451656	-0.30408	-0.829994	-0.772137	-0.173267	-0.963824	-0.652365	-0.973033	1.32728	-0.558093	-0.536201	-0.673435	0.109442	1.42577	-0.0813074	0.566722	0.862016	-0.0929612	0.0990184	-0.780877	0.556402	-0.196761	0.649154	-0.401751	-0.190809	0.86156	-0.106551	0.144915	-0.718476
blaDHA	-4.88788	-4.89093	-4.88996	-4.75312	-4.89102	-4.89265	-4.80171	-4.89092	-4.84595	-4.88511	-4.82293	-4.88868	-4.89096	-4.88803	-4.76727	-4.88829	-4.89227	-4.88858	-4.89304	-4.88756	-4.89235	-4.7517	-4.88802	-4.73952	-4.85042	-4.88658	-4.62322	-4.88967	-4.76756	-4.80259	-4.89112	-4.88967	-4.89256	-4.88841	-4.84281	-4.75599	-4.83802	-4.89202	-4.88864	-4.89206	-4.80192	-4.89098
blaEBR	-5.01047	-5.01308	-5.01225	-4.87992	-5.01316	-5.01454	-5.01264	-5.01308	-4.88753	-5.00808	-4.88663	-5.01115	-4.93927	-5.0106	-5.01354	-5.01082	-5.01422	-5.01107	-5.01488	-5.01019	-4.93193	-5.01324	-5.01059	-4.8667	-4.97479	-5.00935	-5.01055	-5.012	-5.01139	-4.9846	-5.01325	-5.012	-4.78427	-5.01093	-4.87959	-5.01095	-4.9133	-4.91706	-5.01112	-4.9189	-5.01265	-5.01312
blaERP	-7.70194	-7.70356	-7.70294	-7.70435	-7.70363	-7.70437	-7.70321	-7.70356	-7.70436	-7.70097	-7.70385	-7.70228	-7.70358	-7.702	-7.70399	-7.70211	-7.70436	-7.70224	-7.70437	-7.70181	-7.70436	-7.7037	-7.702	-7.70187	-7.69784	-7.70145	-7.70198	-7.70277	-7.70241	-7.70437	-7.70371	-7.70277	-7.68975	-7.70216	-7.70435	-7.70218	-7.70435	-7.70435	-7.70226	-7.68496	-7.70322	-7.7036
blaFOX	-3.80656	-3.81511	-3.69886	-3.81857	-3.51326	-3.82007	-3.81367	-3.81511	-3.81893	-3.79898	-3.48051	-3.80876	-3.8152	-3.80698	-3.67336	-3.80768	-3.81898	-3.8085	-3.75828	-3.6346	-3.59094	-3.81566	-3.80695	-3.63858	-3.25926	-3.60969	-3.64532	-3.69087	-3.80953	-3.78403	-3.65555	-3.81154	-3.7743	-3.80803	-3.61018	-3.65773	-3.75528	-3.81824	-3.80866	-3.70395	-3.53948	-3.50963
blaGES	0.255499	0.0321202	0.284603	0.287415	0.395008	-0.566477	-0.0678115	0.135954	-0.0618515	0.0829866	0.675419	-0.233991	-0.0486747	0.537053	0.275961	0.0265642	0.22911	0.239137	0.143769	0.0874115	0.297956	-0.110463	0.181813	0.330195	0.416875	0.312485	0.769346	-0.373704	0.295082	-0.141985	0.655157	0.615793	0.268577	0.0159008	0.181075	0.0797654	-0.330107	-0.0357394	-0.00353176	0.0744986	0.249042	0.329194
blaHERA	-7.9687	-7.97042	-7.96976	-7.97157	-7.9705	-7.97181	-7.97005	-7.97042	-7.97172	-7.96767	-7.97073	-7.96907	-7.97044	-7.96877	-7.97088	-7.96888	-7.97174	-7.96902	-7.97183	-7.96857	-7.97181	-7.97057	-7.96876	-7.96863	-7.96435	-7.96818	-7.96874	-7.96959	-7.9692	-7.97182	-7.97058	-7.96959	-7.97181	-7.96894	-7.97156	-7.96895	-7.97134	-7.97143	-7.96905	-7.97148	-7.94714	-7.97046
blaIMP	-4.25151	-4.41496	-4.4133	-4.41706	-4.25649	-4.41797	-4.41409	-3.9995	-4.41728	-4.18505	-4.41563	-4.27116	-4.41502	-3.90843	-4.41592	-4.41044	-4.41731	-4.41093	-4.41866	-4.40919	-4.41745	-4.19376	-4.40999	-4.40945	-4.36605	-4.40755	-4.40989	-4.4128	-4.41156	-4.31759	-4.41531	-4.41279	-4.41782	-4.41065	-4.41705	-4.14091	-4.41671	-4.41686	-4.27022	-4.41694	-4.31611	-4.41506
blaKPC	-7.96838	-7.96937	-7.96899	-7.97003	-7.96941	-7.97017	-7.96916	-7.96937	-7.97012	-7.96778	-7.96955	-7.96859	-7.96938	-7.96842	-7.96964	-7.96848	-7.97014	-7.96856	-7.97018	-7.9683	-7.97017	-7.96946	-7.96841	-7.96833	-7.96586	-7.96808	-7.9684	-7.96889	-7.96866	-7.97018	-7.96946	-7.96889	-7.97017	-7.96851	-7.97003	-7.96852	-7.95663	-7.96996	-7.96858	-7.96999	-7.96916	-7.96939
blaL1	-3.90383	-3.91374	-3.91054	-3.91782	-3.73133	-3.91959	-3.79879	-3.91373	-3.85767	-3.89523	-3.91503	-3.90636	-3.91384	-3.72864	-3.75634	-3.90512	-3.9183	-3.90606	-3.88476	-3.9028	-3.91858	-3.91438	-3.90427	-3.43535	-3.3273	-3.89975	-3.7268	-3.90959	-3.90724	-3.70015	-3.82082	-3.55823	-3.86815	-3.90552	-3.85342	-3.90561	-3.91713	-3.78749	-3.61003	-3.85118	-3.05844	-3.91392
blaLAT	-7.96832	-7.96922	-7.96887	-7.95779	-7.96926	-7.96995	-7.96903	-7.96922	-7.9699	-7.96778	-7.96938	-7.96851	-7.96923	-7.96835	-7.96946	-7.96841	-7.96991	-7.96848	-7.96995	-7.96825	-7.96994	-7.9693	-7.96835	-7.96828	-7.96603	-7.96804	-7.96834	-7.96878	-7.96858	-7.96995	-7.9693	-7.96878	-7.96995	-7.96844	-7.96982	-7.96845	-7.9697	-7.96975	-7.9685	-7.96977	-7.96903	-7.96924
blaLCR	-2.27117	-2.27916	-2.35996	-2.37606	-2.54777	-2.5554	-2.30794	-2.40348	-2.24597	-2.51984	-2.48325	-2.41358	-2.40501	-2.08246	-2.22742	-2.53489	-2.35086	-2.53626	-2.38688	-2.38491	-2.39506	-2.29402	-2.39679	-2.38881	-2.00471	-2.52683	-2.39541	-2.2636	-2.06683	-2.29198	-2.35156	-2.54138	-2.185	-2.19321	-2.46024	-2.19472	-2.45084	-2.40964	-2.30264	-2.5037	-2.24202	-2.34243
blaLEN	-4.03728	-4.04337	-3.93734	-3.48957	-4.04356	-4.04685	-3.86523	-4.04336	-3.78972	-4.03178	-3.97195	-4.03885	-3.82238	-4.03757	-4.04447	-4.03808	-4.04609	-4.03866	-4.0186	-3.8784	-3.99972	-3.96695	-4.03755	-4.03693	-3.994	-3.85532	-3.88828	-4.04085	-3.80159	-3.98223	-3.96709	-4.04083	-4.00539	-4.03833	-4.04579	-4.03839	-4.0454	-4.04557	-4.03878	-4.04566	-3.72036	-3.82376
blaMIR	-3.73216	-3.58246	-3.73741	-3.74297	-3.74012	-3.7443	-3.55914	-3.6573	-3.56078	-3.72521	-3.66765	-3.73415	-3.73995	-3.73253	-3.6721	-3.73317	-3.69402	-3.73391	-3.536	-3.73133	-3.6518	-3.52625	-3.7325	-3.73172	-3.68595	-3.72889	-3.24021	-3.73668	-3.60608	-3.64778	-3.4662	-3.62434	-3.74408	-3.73349	-3.68997	-3.5933	-3.74245	-3.68695	-3.59824	-3.63702	-3.55955	-3.0704
blaMOR	-7.59212	-7.5961	-7.59457	-7.59783	-7.59628	-7.5979	-7.59526	-7.5961	-7.59785	-7.58972	-7.59684	-7.59296	-7.59616	-7.59227	-7.59718	-7.59253	-7.59785	-7.59285	-7.59794	-7.5918	-7.59786	-7.59646	-7.59226	-7.53866	-7.58199	-7.59091	-7.5922	-7.59417	-7.59327	-7.59792	-7.59647	-7.59417	-7.59789	-7.59267	-7.59783	-7.5927	-7.59781	-7.59782	-7.59291	-7.55285	-7.59527	-7.5962
blaMOX	-2.90455	-2.91926	-2.40576	-2.77021	-2.13055	-2.92781	-2.73123	-2.91926	-2.77926	-2.67505	-2.71158	-2.90834	-2.83453	-2.90527	-2.6132	-2.90648	-2.92593	-2.64557	-2.86911	-2.27956	-2.70595	-2.47298	-2.90521	-2.74316	-2.83138	-2.89839	-2.61851	-2.91314	-2.77702	-2.85978	-2.63662	-2.79712	-2.84206	-2.76224	-2.49376	-2.90721	-2.92423	-2.92466	-2.90816	-2.86782	-2.73167	-2.15838
blaNPS	-2.61227	-2.54873	-2.21002	-2.49094	-2.55146	-2.63615	-2.45345	-2.62744	-2.28372	-2.23082	-2.27963	-2.6162	-2.35253	-2.61301	-2.0616	-2.2556	-2.54276	-2.48523	-2.25924	-2.32891	-2.39628	-2.21166	-2.47064	-2.46253	-2.53336	-2.60584	-2.14209	-2.62116	-2.49497	-2.48802	-2.42377	-2.51414	-2.2531	-2.61489	-2.49058	-2.26406	-2.38825	-2.4388	-2.61601	-2.36178	-2.53495	-2.55024
blaOCH	-5.76727	-5.76896	-5.76843	-5.76964	-5.76902	-5.76993	-5.76868	-5.6196	-5.72281	-5.76211	-5.76918	-5.76771	-5.69152	-5.76735	-5.76927	-5.76749	-5.76972	-5.76766	-5.77015	-5.76708	-5.76976	-5.76907	-5.76734	-5.76717	-5.7348	-5.76631	-5.62287	-5.76826	-5.64494	-5.77006	-5.76908	-5.76826	-5.76988	-5.76756	-5.7197	-5.51794	-5.76953	-5.76957	-5.76769	-5.7696	-5.76869	-5.76899
blaOKP	-7.3122	-7.31815	-7.31586	-7.31925	-7.31841	-7.31936	-7.31688	-7.31814	-7.31928	-7.30863	-7.31907	-7.31345	-7.31823	-7.31243	-7.3191	-7.31282	-7.31928	-7.3133	-7.31945	-7.23228	-7.3193	-7.31868	-7.31241	-7.31194	-7.29711	-7.3104	-7.31233	-7.31527	-7.23448	-7.28515	-7.31869	-7.31526	-7.31935	-7.31302	-7.31925	-7.31307	-7.3192	-7.31922	-7.31339	-7.31923	-7.3169	-7.31829
blaOXA	3.2123	3.7786	3.46856	4.05561	4.28731	2.44073	3.4426	3.55826	3.7637	3.1577	4.85944	3.41785	3.66205	3.68136	4.49807	3.72919	3.81534	3.548	4.06925	3.57954	4.0392	3.34712	3.38263	3.49305	3.6219	3.78726	5.2045	3.04733	4.04251	3.79426	4.19541	3.60638	4.3959	3.71836	4.14327	3.70612	4.37923	4.22957	3.38114	4.33763	2.95404	3.82935
blaOXY	-2.66767	-2.52545	-2.57296	-2.49552	-2.68445	-2.69333	-2.50082	-2.5254	-2.59353	-2.65315	-2.31914	-2.67186	-2.6841	-2.66846	-2.33724	-2.6698	-2.32622	-2.41594	-2.55627	-2.66594	-2.69171	-2.46926	-2.6684	-2.26237	-2.11114	-2.33022	-2.17728	-2.56472	-2.09	-2.50877	-2.4088	-2.67714	-2.50051	-2.30205	-2.37447	-2.40976	-2.47759	-2.58103	-2.5359	-2.53473	-2.35328	-2.28371
blaPAO	-7.9687	-7.97042	-7.96976	-7.97157	-7.9705	-7.97181	-7.97005	-7.97042	-7.97172	-7.96767	-7.97073	-7.96907	-7.97044	-7.96877	-7.97088	-7.96888	-7.97174	-7.96902	-7.97183	-7.96857	-7.97181	-7.97057	-7.96876	-7.96863	-7.96435	-7.96818	-7.96874	-7.96959	-7.9692	-7.97182	-7.97058	-7.96959	-7.97181	-7.96894	-7.97156	-7.96895	-7.97134	-7.97143	-7.96905	-7.97148	-7.94714	-7.97046
blaPER	-5.49493	-5.41765	-5.30435	-5.49788	-5.49711	-5.49824	-5.49669	-5.49704	-5.49797	-5.4922	-5.30292	-5.49548	-5.49706	-5.49503	-5.43101	-5.49521	-5.49798	-5.49541	-5.47035	-5.4947	-5.49804	-5.49718	-5.49503	-5.21389	-5.46	-5.49403	-5.34863	-5.49617	-5.49567	-5.4984	-5.49718	-5.49617	-5.49818	-5.4953	-5.49788	-5.49532	-5.49774	-5.4978	-5.49545	-5.44545	-5.4967	-5.49708
blaPME	-7.89538	-7.89642	-7.89602	-7.89693	-7.89646	-7.89693	-7.8962	-7.89642	-7.89693	-7.89476	-7.89661	-7.8956	-7.89643	-7.89542	-7.8967	-7.89549	-7.89693	-7.89557	-7.89046	-7.8953	-7.89693	-7.89651	-7.89542	-7.89534	-7.89275	-7.89507	-7.8954	-7.89592	-7.89568	-7.88948	-7.89651	-7.89591	-7.89693	-7.89553	-7.89693	-7.89553	-7.89692	-7.89692	-7.89559	-7.89692	-7.8962	-7.89644
blaRAHN	-5.31366	-5.316	-5.21463	-5.31693	-5.31608	-5.31733	-5.31561	-5.316	-5.31703	-5.31152	-5.24676	-5.31427	-5.31603	-5.31378	-5.31643	-5.31397	-5.31704	-5.3142	-5.31764	-5.31341	-5.3171	-5.24213	-5.04722	-5.31353	-5.27793	-5.31266	-5.16883	-5.20785	-5.31448	-5.25507	-5.31616	-5.11288	-5.31727	-5.31407	-5.31693	-5.31409	-5.31678	-5.26406	-5.31424	-5.31688	-5.22564	-5.31604
blaROB	-7.96857	-7.96995	-7.96942	-7.97087	-7.97001	-7.97107	-7.96966	-7.96995	-7.97099	-7.96774	-7.9702	-7.96886	-7.96997	-7.96862	-7.97032	-7.96872	-7.97101	-7.96882	-7.97108	-7.96846	-7.97106	-7.95165	-7.96862	-7.96851	-7.96507	-7.96815	-7.9686	-7.96928	-7.96897	-7.97107	-7.97008	-7.96928	-7.97107	-7.96876	-7.97087	-7.96877	-7.97069	-7.97076	-7.96885	-7.9708	-7.96966	-7.96998
blaSED	-7.9659	-7.96886	-7.96772	-7.97084	-7.96899	-7.97122	-7.96823	-7.96886	-7.9711	-7.96412	-7.96941	-7.96652	-7.96891	-7.96601	-7.96966	-7.96621	-7.97114	-7.96644	-7.97125	-7.96566	-7.97119	-7.96913	-7.9264	-7.96577	-7.95837	-7.965	-7.96596	-7.96743	-7.96676	-7.97124	-7.96914	-7.96742	-7.97121	-7.96631	-7.97083	-7.96633	-7.97045	-7.97061	-7.96649	-7.9707	-7.96824	-7.96893
blaSFO	-7.52563	-7.52831	-7.52729	-7.52937	-7.52843	-7.5294	-7.52774	-7.52831	-7.52938	-7.52402	-7.49299	-7.5262	-7.52835	-7.52574	-7.52904	-7.52591	-7.52938	-7.52613	-7.52942	-7.52542	-7.52938	-7.52855	-7.52573	-7.52552	-7.51883	-7.52482	-7.52569	-7.52702	-7.52641	-7.52941	-7.52856	-7.52701	-7.52939	-7.526	-7.52937	-7.52602	-7.52936	-7.52936	-7.52617	-7.52936	-7.52775	-7.49257
blaSHV	-2.6539	-2.32238	-2.3067	-2.40179	-2.5905	-2.67943	-2.41172	-2.58761	-2.45444	-2.63945	-2.59895	-2.65807	-2.44651	-2.65468	-2.37474	-2.65602	-2.41882	-2.65756	-2.65189	-2.65218	-2.63041	-2.45719	-2.65462	-2.65298	-2.57198	-2.46834	-2.07763	-2.14457	-1.94842	-2.41841	-2.28832	-2.66332	-2.63685	-2.51705	-2.00692	-2.1986	-2.67552	-2.42952	-2.40676	-2.62139	-2.34212	-2.3274
blaSPM	-7.96871	-7.97043	-7.96976	-7.97157	-7.9705	-7.97182	-7.94708	-7.97042	-7.97173	-7.96767	-7.97074	-7.96907	-7.97045	-7.96877	-7.97089	-7.96889	-7.97175	-7.96902	-7.97184	-7.96857	-7.97182	-7.97058	-7.96877	-7.96863	-7.96434	-7.96818	-7.96874	-7.96959	-7.9692	-7.97183	-7.97058	-7.96959	-7.97182	-7.96894	-7.97157	-7.96896	-7.97135	-7.97144	-7.96905	-7.97149	-7.97007	-7.97047
blaTEM	1.61662	3.0103	2.83787	3.04603	1.80142	8.91625	3.18695	1.72489	2.72037	2.06382	2.83621	1.97101	2.11228	1.89301	3.57632	1.58555	2.07155	1.9479	2.39482	2.09786	2.43188	2.39598	2.14637	1.83706	4.28894	2.52453	3.89433	7.58369	2.79616	2.3375	2.98456	2.65127	1.84274	2.94232	3.19687	2.77941	2.46888	2.23176	2.10118	2.52912	2.28389	3.14798
blaTLA	-6.14446	-6.14625	-6.14588	-6.1467	-6.14628	-6.1469	-6.14606	-6.14625	-6.14675	-6.13804	-6.0214	-6.14539	-6.14626	-6.14487	-5.97531	-6.14525	-6.14676	-6.14536	-6.14705	-6.1436	-6.10513	-6.14632	-6.14484	-6.144	-6.11733	-6.14122	-6.00848	-6.14577	-6.1455	-6.14698	-6.07718	-6.14577	-6.14686	-6.14529	-6.1467	-6.14531	-6.14663	-6.0974	-6.14538	-6.14668	-6.14606	-6.14627
blaTRU	-7.96861	-7.95041	-7.96952	-7.97107	-7.97015	-7.97128	-7.96977	-7.97008	-7.97119	-7.96773	-7.97035	-7.96892	-7.9701	-7.96867	-7.97048	-7.96876	-7.97122	-7.96888	-7.97129	-7.96849	-7.97127	-7.97021	-7.96866	-7.96855	-7.96487	-7.96816	-7.96864	-7.96937	-7.96904	-7.97128	-7.97022	-7.96937	-7.97128	-7.96881	-7.97106	-7.96882	-7.97087	-7.97095	-7.9689	-7.97099	-7.96977	-7.97012
blaVEB	-1.51007	-1.63378	-1.59246	-1.46345	-1.0973	-1.76615	-1.61181	-1.73639	-1.23541	-1.64781	-0.144851	-1.70031	-1.73694	-1.69048	-0.0829028	-1.52549	-1.69588	-1.39938	-1.32712	-1.09324	-0.8511	-1.64235	-0.938543	-1.68559	-0.992085	-1.14697	0.192754	-1.71595	-0.9527	-1.32718	-0.974982	-1.5802	-1.566	-1.26814	-0.713451	-1.69668	-0.994151	-0.120462	-1.69972	-0.352464	-1.51014	-1.54597
blaVIM	-6.94232	-6.94653	-6.94536	-6.91074	-6.94654	-6.94674	-6.9462	-6.94653	-6.9467	-6.93936	-6.94658	-6.94336	-6.94653	-6.94251	-6.9466	-6.94284	-6.9467	-6.94323	-6.94679	-6.94192	-6.91471	-6.94655	-6.94249	-6.94211	-6.9298	-6.94083	-6.94243	-6.94486	-6.94375	-6.94677	-6.94655	-6.94485	-6.94673	-6.943	-6.87609	-6.94304	-6.94665	-6.94667	-6.94331	-6.94667	-6.88049	-6.94653
blaZ	-6.60048	-6.54029	-6.60399	-6.60444	-6.60421	-6.60454	-6.60408	-6.60419	-6.60446	-6.59622	-6.60427	-6.60197	-6.54092	-6.60075	-6.6043	-6.60122	-6.46456	-6.60178	-6.60462	-6.59991	-6.56852	-6.60423	-6.60073	-6.60017	-6.58249	-6.59833	-6.60063	-6.60393	-6.60253	-6.60459	-6.60423	-6.60393	-6.57269	-6.60146	-6.60443	-6.60151	-6.60439	-6.60441	-6.6019	-6.60442	-6.60409	-6.6042
cat	-1.26214	-0.895478	-1.457	-0.910912	-1.29133	-1.5525	-1.56667	-0.820074	-1.36293	-1.30444	-0.759586	-0.641387	-0.521858	-1.06185	-1.33081	-1.17488	-1.07273	-1.10055	-0.712775	-0.936603	-0.398018	-1.29955	-1.53936	-0.948344	-1.36665	-1.52337	-1.05729	-1.55804	-1.42348	-1.17008	-1.36062	-0.715152	-0.937676	-1.54374	-1.27018	-1.54405	-0.789969	-1.08068	-1.4134	-1.18769	-1.11634	-1.28759
catA	-0.604043	-0.594422	-0.546215	-0.461434	-0.521805	10.4112	-0.61416	-0.694754	-0.667882	-0.171223	0.542998	-1.10037	-0.811351	-0.819256	-0.0627961	-0.838838	-0.802757	-0.50634	0.0992028	-0.574484	-0.160278	-0.540665	-0.616805	-0.58823	0.456419	-0.303162	1.40544	6.74483	-0.17669	-0.432677	0.257109	0.425684	-0.607268	0.0975132	0.126521	-0.105471	-0.795243	-0.897502	-0.866588	-0.824195	-0.508588	-0.149701
catB	1.24572	1.38583	1.28003	1.37757	1.71472	0.362318	1.07145	1.60734	1.37901	1.29547	1.86309	1.03002	1.24595	1.74203	1.70705	1.73102	1.34127	1.73507	1.47531	1.23538	1.62794	1.15185	0.935534	1.49377	1.04798	1.62252	2.36608	1.04229	1.74331	1.40177	1.63965	1.47534	1.79075	1.53024	1.66161	1.46733	1.78782	1.50967	1.5814	1.49579	1.25419	1.28155
catQ	2.33956	2.68544	1.7942	2.59711	2.17113	1.64294	3.18934	2.87574	2.97224	2.19465	3.26631	2.60159	3.03142	2.32102	3.48488	2.26638	2.59133	2.31574	3.37447	2.04673	2.5283	2.13839	1.82841	1.73172	1.59358	2.69272	3.85378	2.0825	3.01719	2.87336	2.44054	2.0626	2.66448	2.43737	3.30077	2.48852	3.44822	3.59331	2.83676	3.40102	1.85188	1.99816
catS	-6.59415	-6.82617	-6.82522	-6.82658	-6.8262	-6.82676	-6.826	-6.82617	-6.82663	-6.81493	-6.8263	-6.82179	-6.82618	-6.82033	-6.82636	-6.82089	-6.82663	-6.70863	-6.79549	-6.81933	-6.82666	-6.82624	-6.82031	-6.81965	-6.79856	-6.81745	-6.82019	-6.82437	-6.82246	-6.82684	-6.82624	-6.82435	-6.82673	-6.82118	-6.82658	-6.82124	-6.82652	-6.82654	-6.8217	-6.82656	-6.826	-6.82619
cepA	-4.14496	-4.05477	-4.15056	-4.15662	-3.97215	-4.1581	-4.15182	-4.15322	-4.09694	-4.13776	-3.84947	-4.14707	-4.15331	-4.14536	-3.4432	-4.14604	-4.15702	-4.14682	-4.15924	-4.1441	-4.15726	-4.15376	-4.14533	-3.96173	-3.61337	-4.14155	-4.14519	-4.14977	-4.14781	-4.15877	-3.9776	-3.90215	-4.15785	-3.842	-4.09279	-4.14644	-3.96331	-4.1563	-4.14697	-3.97348	-4.15185	-3.9698
cfiA	-7.0659	-7.07	-7.06852	-7.07012	-7.07001	-7.07017	-7.06924	-7.07	-7.07013	-7.06336	-7.07004	-7.0668	-7.07	-7.06607	-7.07005	-7.06635	-7.07013	-7.06668	-7.07021	-7.06556	-7.07014	-7.07002	-7.06605	-7.06572	-7.05514	-7.06462	-7.066	-7.06809	-7.06713	-7.02837	-7.07002	-7.06808	-7.07016	-7.06649	-7.07012	-7.06652	-7.0701	-7.03458	-7.06675	-7.03528	-7.06926	-7.01721
cfx	1.0543	1.46688	0.995943	1.50606	2.41993	0.595976	0.608458	1.09961	0.871957	1.27966	2.38594	1.7261	1.00544	1.38851	2.63284	0.892801	1.08861	0.933329	1.22559	1.48372	1.40654	1.69773	1.57785	2.12288	1.18461	2.42084	3.19781	1.74831	2.57231	1.73139	3.43659	1.98244	1.48287	2.2525	1.51888	1.55733	1.48784	2.0512	1.53107	2.06123	1.44017	3.04754
cml	-3.00423	-2.86571	-2.91177	-2.92292	-2.69129	-3.02237	-3.01384	-2.93721	-2.84667	-2.79114	-2.66877	-3.00722	-3.01589	-3.00479	-2.73262	-3.00575	-2.84829	-2.76308	-2.9174	-2.85067	-2.85538	-2.81212	-2.86227	-2.85448	-2.94386	-2.82673	-2.62992	-3.01099	-2.88566	-2.99116	-2.60194	-3.01097	-2.94431	-3.00622	-2.65291	-2.75726	-2.91316	-2.78486	-3.00708	-2.91938	-2.92403	-2.53964
cmlA1	2.81004	2.77858	3.3295	2.88491	3.41659	1.68731	2.52437	2.84947	2.74175	2.914	3.80847	2.60296	2.51217	3.15555	3.40307	2.83378	2.64924	3.12531	2.64734	2.99291	2.96297	3.21924	2.4863	3.11969	3.34398	2.91845	4.3204	2.14266	3.5455	2.62132	3.64528	3.28641	2.87214	3.28971	3.09406	2.78219	2.45004	2.87167	2.92032	2.89837	2.92268	3.18691
cmlV	-7.96662	-7.96944	-7.96836	-7.97132	-7.96956	-7.97169	-7.96884	-7.96944	-7.97157	-7.96492	-7.96996	-7.96721	-7.96948	-7.96673	-7.9702	-7.92923	-7.97161	-7.96714	-7.97173	-7.96639	-7.97167	-7.96969	-7.96672	-7.9665	-7.95946	-7.96576	-7.96668	-7.96807	-7.96743	-7.97171	-7.9697	-7.96807	-7.97169	-7.96701	-7.97131	-7.96703	-7.97095	-7.9711	-7.96718	-7.97118	-7.96885	-7.96951
cmx	4.04932	3.69478	3.68412	3.65741	4.17291	2.13567	3.29753	4.0953	3.06091	4.61552	2.77797	4.46517	3.52896	4.06219	2.3219	4.03393	3.98985	3.54927	3.64845	4.66649	4.16057	3.34596	2.05691	3.95327	2.12596	2.94564	3.1574	2.06656	2.35129	2.98721	3.26738	3.52738	4.02284	2.8949	2.41055	2.80811	3.20784	2.10219	3.06316	2.27174	3.92586	3.74787
cph	-4.00327	-4.00907	-3.90663	-3.91412	-3.86331	-4.01238	-4.0081	-4.00907	-3.91988	-3.79324	-3.94017	-4.00477	-4.00913	-4.00355	-3.94434	-4.00404	-4.01166	-4.00459	-4.01314	-4.00264	-3.88457	-3.93533	-4.00353	-4.00293	-3.96153	-4.00079	-3.73533	-4.00667	-4.0053	-3.92066	-3.80551	-3.71956	-4.01221	-4.00427	-3.86938	-3.87004	-3.90472	-4.01117	-4.0047	-3.82173	-3.83718	-3.62915
ddlA2-Sc	-8.07689	-8.07745	-8.07724	-8.07783	-8.07748	-8.0779	-8.07733	-8.07745	-8.07787	-8.07656	-8.07755	-8.07701	-8.07746	-8.07692	-8.0776	-8.07695	-8.07788	-8.077	-8.0779	-8.07685	-8.0779	-8.0775	-8.07691	-8.07687	-8.07548	-8.07673	-8.07691	-8.07718	-8.07706	-8.07281	-8.0775	-8.07718	-8.0779	-8.07697	-8.07782	-8.07698	-8.07775	-8.07778	-8.07701	-8.0778	-8.07734	-8.07747
dfrA	2.10113	2.75423	2.55601	3.08068	2.95089	4.53678	2.50999	2.45457	2.82166	2.55793	3.54809	2.50417	2.40248	2.34631	3.32843	2.5748	2.55056	2.45881	2.86257	2.52085	3.06665	2.54316	2.183	2.66843	3.00953	2.55616	3.95433	4.22938	2.99208	2.65898	3.00274	2.7902	2.86943	2.81838	3.1735	2.78534	3.2465	2.94423	2.45123	3.0557	2.53226	2.9751
dfrB	-2.29461	-2.24044	-2.10724	-2.4125	-2.03092	-2.4657	-2.45312	-2.24037	-2.4161	-2.22326	-2.10957	-2.20447	-2.30766	-2.17704	-2.22333	-2.18782	-2.3724	-2.20035	-2.22437	-2.28602	-2.26136	-2.19477	-2.43978	-2.29004	-2.35096	-2.26076	-1.97101	-2.44894	-2.21633	-2.29151	-2.0902	-1.94994	-2.13582	-2.44194	-2.12812	-2.30936	-2.30684	-2.26862	-1.73241	-2.27221	-2.28284	-2.3087
dfrD	-5.20012	-5.20221	-5.20155	-5.11503	-5.20228	-5.20339	-5.11974	-5.20221	-5.16043	-5.19817	-5.20248	-5.20066	-5.1315	-5.20022	-5.20259	-5.2004	-5.04786	-5.2006	-5.06502	-5.19989	-5.054	-5.20235	-5.20021	-5.19999	-5.16651	-5.03924	-5.20017	-5.20135	-5.20085	-5.20355	-5.20235	-5.10347	-5.20333	-5.20048	-5.20304	-5.2005	-5.2029	-5.15509	-5.20064	-5.15604	-5.20187	-5.13198
dfrG	0.1178	0.542382	-0.368147	0.821043	0.105186	-0.672176	-0.408699	0.0903388	-0.214278	-0.128357	0.912007	0.928366	0.985311	0.826063	-0.115499	0.139899	0.381111	0.165964	0.831899	0.338704	1.3843	-0.759101	-0.691464	0.13527	-0.382439	-0.489226	-0.543389	-0.726747	-0.471836	-0.51814	0.0857055	0.338573	0.877149	-0.561304	-0.129705	-0.443111	0.570391	-0.519131	-0.70446	-0.141427	-0.281145	0.264175
dfrK	-8.10769	-8.10818	-8.10799	-8.1085	-8.1082	-8.10857	-8.10807	-8.10818	-8.10854	-8.1074	-8.10827	-8.10779	-8.10818	-8.10771	-8.10831	-8.10774	-8.10855	-8.10778	-8.10473	-8.10765	-8.10857	-8.10822	-8.10771	-8.10767	-8.10646	-8.10755	-8.1077	-8.10794	-8.10783	-8.10857	-8.10822	-8.10794	-8.10857	-8.10776	-8.1085	-8.10776	-8.10844	-8.10846	-8.10779	-8.10848	-8.10808	-8.10819
ere(A)	1.85309	2.14455	1.84745	1.98317	2.51571	0.906803	1.82692	2.08744	1.94038	2.3097	2.08157	1.94838	1.96728	2.40762	2.61968	2.57149	1.87694	2.42245	2.29583	2.25934	1.80575	2.25894	1.30464	1.99237	1.73603	2.38185	3.0166	1.54685	2.47663	2.49553	1.95542	2.06496	2.22739	2.76496	2.08413	2.60145	2.22353	2.55025	2.35003	2.61979	1.47563	1.78844
ere(B)	-2.6827	-2.61583	-2.69361	-2.55508	-2.47828	-2.70802	-2.69604	-2.69873	-2.40723	-2.66839	-1.97613	-2.43582	-2.6989	-2.68348	-2.56806	-2.6848	-2.56532	-2.00097	-2.17743	-2.681	-2.35522	-2.5502	-2.53447	-2.52607	-2.60167	-2.67595	-2.29268	-2.69207	-2.68827	-2.35156	-2.48503	-2.48064	-2.62505	-2.68546	-2.31871	-2.54581	-2.06602	-2.37563	-2.68664	-2.06626	-2.51657	-2.47538
erm(33)	-7.84823	-7.84941	-7.84895	-7.84998	-7.84946	-7.84999	-7.84916	-7.84941	-7.84999	-7.84752	-7.84962	-7.84848	-7.84942	-7.84827	-7.84972	-7.84835	-7.84999	-7.84845	-7.84263	-7.84813	-7.84999	-7.84951	-7.84827	-7.84818	-7.84524	-7.84787	-7.84825	-7.84884	-7.84857	-7.84999	-7.84951	-7.84883	-7.83934	-7.84839	-7.84998	-7.8484	-7.84998	-7.84998	-7.84847	-7.84998	-7.84916	-7.84944
erm(35)	-6.97958	-6.9844	-6.98319	-6.94299	-6.98442	-6.98469	-6.98419	-6.9844	-6.98462	-6.97605	-6.8734	-6.98081	-6.98441	-6.9798	-6.98449	-6.98019	-6.98463	-6.98066	-6.98476	-6.9791	-6.98464	-6.98443	-6.97978	-6.97932	-6.96469	-6.9778	-6.9797	-6.9826	-6.98127	-6.98473	-6.98443	-6.98259	-6.98468	-6.90205	-6.9846	-6.98043	-6.98457	-6.98459	-6.98075	-6.98459	-6.98421	-6.98441
erm(36)	-2.73743	-2.55157	-2.90188	-2.67208	-2.50601	-2.91484	-2.72109	-2.74563	-2.72578	-2.87926	-2.90834	-2.75879	-2.49906	-2.89279	-2.90913	-2.51415	-2.68724	-2.89535	-2.72554	-2.47304	-2.49539	-2.90742	-2.89274	-2.73279	-2.81986	-2.88604	-2.89249	-2.9005	-2.89709	-2.91597	-2.68911	-2.19213	-2.83044	-2.89457	-2.91229	-2.52291	-2.79673	-2.80124	-2.63893	-2.91197	-2.72152	-2.0849
erm(40)	-7.96857	-7.96995	-7.96942	-7.97087	-7.97001	-7.97107	-7.96966	-7.96995	-7.97099	-7.96774	-7.9702	-7.96886	-7.96997	-7.96862	-7.97032	-7.96872	-7.97101	-7.96882	-7.97108	-7.96846	-7.97106	-7.95165	-7.96862	-7.96851	-7.96507	-7.96815	-7.9686	-7.96928	-7.96897	-7.97107	-7.97008	-7.96928	-7.97107	-7.96876	-7.97087	-7.96877	-7.97069	-7.97076	-7.96885	-7.9708	-7.96966	-7.96998
erm(42)	-7.63101	-7.63284	-7.63214	-7.63375	-7.63293	-7.63376	-7.63246	-7.63284	-7.63375	-7.62991	-7.63318	-7.6314	-7.63287	-7.63108	-7.63334	-7.63121	-7.63375	-7.63135	-7.63378	-7.63087	-7.63376	-7.63301	-7.63108	-7.63093	-7.62636	-7.63046	-7.63105	-7.63196	-7.63154	-7.63377	-7.63301	-7.63195	-7.63376	-7.63127	-7.61253	-7.63128	-7.63374	-7.61135	-7.63138	-7.63375	-7.63246	-7.63289
erm(A)	-1.87694	-2.41453	-2.57109	-2.26148	-2.28703	-2.58779	-2.47636	-2.3439	-2.31563	-2.54214	-2.31128	-1.87322	-2.34615	-2.55943	-2.4429	-2.41434	-2.3568	-2.56271	-2.18241	-2.13678	-1.5718	-2.49764	-2.55936	-2.55749	-2.46682	-2.5508	-2.40537	-2.56932	-2.43316	-2.31775	-2.57825	-2.56928	-2.32266	-2.18603	-2.42949	-2.56187	-1.77388	-2.20736	-2.42427	-2.25161	-2.57395	-2.49336
erm(B)	-0.639179	-0.324176	-0.852715	-0.0451194	-0.626732	-0.874293	-0.612233	-0.521631	-1.07815	-0.480106	-0.0126216	0.160876	-0.0567958	-0.553394	-0.775066	-0.57145	-0.754995	-0.781337	-0.243567	-0.619523	0.26563	-0.228322	-0.647585	-0.442111	-0.366352	-0.269274	0.29176	-0.265189	-1.0271	-0.853952	-0.687679	-0.264402	-0.28328	-0.286293	-0.439197	-0.774367	-0.166404	-0.753584	-0.596772	-0.449345	-0.672134	-0.574078
erm(C)	-6.57292	-6.57674	-6.57654	-6.53633	-6.57676	-6.5771	-6.50222	-6.57674	-6.57702	-6.5687	-6.57682	-6.5744	-6.51287	-6.57319	-6.57686	-6.57366	-6.53916	-6.57422	-6.55476	-6.57236	-6.54081	-6.57678	-6.57317	-6.57262	-6.55509	-6.57079	-6.57307	-6.57647	-6.57496	-6.55144	-6.57678	-6.57647	-6.57708	-6.57389	-6.57699	-6.57395	-6.57695	-6.57697	-6.57433	-6.53487	-6.57663	-6.57675
erm(F)	-0.834431	-0.805328	-0.819109	-0.58666	-0.170462	-0.880254	-0.502989	-0.877569	-0.579105	-0.733688	0.548594	-0.461999	-0.87965	-0.598537	0.767194	-0.517258	-0.791332	-0.861113	-0.496083	-0.822108	-0.320604	-0.256112	-0.597788	-0.295575	-0.724555	-0.19901	0.821021	-0.356525	-0.568789	-0.544902	0.542177	-0.298882	-0.447551	-0.153412	-0.279554	-0.855712	-0.135511	0.491839	-0.544281	0.683679	-0.766748	-0.428417
erm(G)	-1.57311	-2.05828	-1.62881	-1.94801	-1.48637	-1.93995	-2.05207	-1.52742	-2.07505	-1.75558	-1.97425	-1.42956	-2.05867	-1.58284	-2.06513	-1.86106	-1.85513	-2.0302	-2.04817	-1.68329	-1.91229	-1.09165	-1.0564	-1.44835	-1.86067	-0.836508	-0.382085	-0.992995	-2.0345	-1.8579	-2.06075	-0.992067	-2.02683	-0.976335	-2.00804	-1.60963	-2.07092	-2.07202	-1.34153	-1.83165	-1.84013	-2.05895
erm(Q)	-6.26054	-6.26356	-6.26314	-6.26409	-6.2636	-6.26431	-6.26334	-6.26356	-6.26414	-6.25389	-6.26373	-6.12768	-6.26357	-6.11311	-6.2638	-6.26169	-6.26415	-6.26254	-6.23533	-6.25965	-6.26418	-6.26364	-6.26093	-6.26006	-6.23245	-6.10933	-6.26078	-6.26301	-6.2627	-6.26442	-6.26365	-6.26301	-6.26428	-6.12157	-6.26408	-6.26215	-6.264	-6.26404	-6.26256	-6.26406	-6.26334	-6.26358
erm(T)	-2.28995	-2.1797	-2.5952	-2.13863	-2.19029	-2.61233	-2.49864	-2.17957	-2.46059	-2.56564	-2.52635	-1.82179	-2.43736	-2.58327	-2.60477	-2.19676	-2.26403	-2.3216	-2.14475	-1.86517	-1.72153	-2.6025	-2.42809	-2.16319	-2.48955	-2.57446	-2.58287	-2.59338	-2.58889	-2.54326	-2.60253	-2.59334	-2.14073	-2.58559	-2.40449	-2.58576	-1.78902	-2.54906	-2.58697	-2.60852	-2.49892	-2.43849
erm(X)	-0.534144	-1.1988	-0.129594	-1.17184	0.165754	-1.4466	-0.757743	-1.26445	-0.969157	-0.947158	-1.6008	-1.16982	-1.26762	0.22399	-1.60344	-0.709953	-1.35795	-1.27692	-1.32811	-0.498132	-0.890678	-1.4257	-1.38623	-0.580203	-1.34086	-0.913911	-0.918494	-1.57522	-1.42069	-1.16285	-1.28375	-1.33768	-1.4366	-1.4006	-1.49263	-0.659747	-1.09709	-1.48511	-1.5597	-1.61294	-1.58689	-0.984123
fexA	-5.24325	-5.17092	-5.24476	-5.24634	-5.24553	-5.24671	-5.2451	-5.24546	-5.20181	-5.04531	-5.17976	-5.24383	-5.17165	-5.24336	-5.24586	-5.24354	-5.20225	-5.24376	-5.247	-5.24301	-5.2465	-5.2456	-5.24335	-5.24312	-5.20855	-5.07596	-5.24331	-5.24455	-5.24403	-5.24688	-5.17548	-5.1425	-5.24665	-5.115	-5.19881	-5.24366	-5.14565	-5.19624	-5.2438	-5.24628	-5.2451	-5.2455
floR	3.24192	3.19965	3.29131	3.10137	3.40593	1.74333	2.75793	2.90829	2.98179	2.81392	3.1592	2.78651	2.85602	3.16418	2.73969	3.13725	2.86115	3.00002	2.88376	2.93897	2.72108	3.0054	1.94011	3.31023	3.08705	2.99369	3.71715	2.45444	3.30465	2.94615	3.15131	3.33292	3.32708	3.30886	2.89521	3.17794	3.1486	2.86463	3.59506	2.81031	3.27886	3.04159
fosA	-0.864071	-1.32239	-0.750762	-0.919412	-0.606323	-1.50393	-1.01978	-1.48151	-0.7753	-1.41051	-1.2228	-0.395837	-1.02537	-1.17335	-1.29348	-1.30735	-1.31314	-1.09662	-1.29213	-1.43968	-1.24501	-0.909287	-1.29865	-1.15781	-0.816482	-0.865757	-0.789164	-1.16658	-0.346124	-0.764525	-1.09588	-1.16617	-1.30691	-0.906207	-1.03776	-0.628989	-1.2343	-1.16159	-1.00815	-1.09347	-0.568237	-0.238362
imiH	-6.12767	-6.12943	-6.12902	-6.12994	-6.12947	-6.13015	-6.12921	-6.12943	-6.12999	-6.12086	-6.06138	-6.12848	-6.12944	-6.1281	-6.12966	-6.12831	-6.13	-6.12844	-6.13032	-6.12676	-6.13003	-6.12951	-6.12807	-6.12718	-6.09893	-6.12424	-5.98563	-6.1289	-6.12859	-6.13025	-6.12951	-6.1289	-6.13012	-6.12837	-6.12993	-5.88202	-6.12985	-6.12989	-6.12846	-6.03159	-6.12922	-6.05363
lnu(A)	-4.53924	-4.37621	-4.5427	-4.54638	-4.54449	-4.54726	-4.54347	-4.45585	-4.54659	-4.53472	-4.46647	-4.54055	-4.37776	-4.53949	-4.47105	-4.53991	-4.54662	-4.5404	-4.51617	-4.53871	-4.44839	-4.46118	-4.53947	-3.9084	-4.49484	-4.53711	-4.02086	-4.54221	-4.54101	-4.51133	-4.54466	-4.5422	-4.54712	-4.54012	-4.54637	-4.54016	-4.48389	-4.54618	-4.54049	-4.48753	-4.35248	-4.54442
lnu(B)	-0.0866715	0.211922	-0.305414	0.367248	0.229527	-0.474655	0.432751	0.343126	0.61874	-0.207007	0.984258	-0.0514425	0.553042	0.0805324	1.1319	0.20493	0.10531	-0.0442017	0.991102	-0.0660581	0.631821	-0.0542625	0.158674	0.106549	-0.133549	0.193597	1.51411	-0.205517	0.502897	0.558669	0.143257	0.0664788	0.247837	0.049472	1.04376	0.190286	1.18085	1.35685	0.348639	1.28218	-0.0177767	0.0509792
lnu(C)	-0.696627	-1.61052	-0.997511	-1.49995	-1.06684	-1.36706	-1.4817	-1.11402	-1.45261	-0.438491	-1.61804	-0.637853	-1.61114	-0.887354	-1.45052	-1.39011	-1.6374	-1.40208	-1.503	-0.750409	-1.51748	-0.069178	-0.562042	-0.962821	-1.31898	0.0150263	0.741143	-0.454634	-1.57372	-1.19386	-1.61439	-0.824689	-1.64342	0.154562	-1.63441	-0.835548	-1.25297	-1.37093	-0.509315	-1.433	-0.81356	-1.61157
lnu(D)	-0.440998	-0.62362	-0.530512	-0.754124	-0.691175	-0.783987	-0.177787	0.624953	-0.321196	-0.677204	-0.663325	0.061775	-0.124376	-0.14299	-0.0360912	-0.105941	-0.477289	0.206151	-0.321038	-0.761599	-0.550796	-0.493426	-0.778288	-0.915487	-0.667093	-0.58423	0.0970754	-0.316006	-0.299801	0.786174	-0.494184	-0.839203	-0.772024	-0.572286	-0.242334	0.342117	-0.0406613	0.114387	0.112506	0.163849	-0.179163	-0.749731
lnu(F)	-1.22251	-1.02107	-1.45686	-1.4449	-0.930278	-1.69683	-1.41552	-0.785519	-1.46242	-1.31336	-1.76417	-0.48948	-1.14887	-0.848119	-1.62647	-0.758071	-1.13485	-0.968397	-1.09228	-1.19968	-1.51364	-1.60626	-1.57606	-0.881963	-1.56522	-1.53093	-1.44382	-1.74583	-1.49173	-1.71147	-1.47594	-1.62996	-1.14363	-1.58861	-1.66479	-1.46665	-1.60006	-1.77227	-1.47632	-1.66076	-1.56835	-1.67542
lsa(A)	-6.04866	-6.05018	-6.0497	-6.05079	-6.05023	-6.05105	-6.04993	-6.05018	-5.75921	-6.04136	-6.05038	-6.04906	-6.0502	-6.04874	-6.05046	-5.90594	-6.05086	-6.04901	-6.05125	-6.04785	-6.0509	-6.05028	-6.04873	-6.04831	-6.0172	-6.04507	-5.77081	-6.04956	-6.04919	-6.05117	-6.05028	-6.04955	-6.05101	-6.04893	-6.05079	-6.04894	-6.05069	-6.05073	-6.04904	-6.05075	-6.04993	-6.05021
lsa(C)	-3.13753	-3.21581	-2.94145	-3.03235	-3.02124	-3.26315	-3.29444	-3.01355	-3.2065	-3.27721	-3.22616	-3.04341	-3.21666	-3.14127	-3.2979	-3.14762	-2.94732	-3.15497	-3.09892	-3.28511	-2.96024	-3.29673	-3.28662	-3.13321	-3.23465	-3.28196	-3.13964	-3.29199	-3.28963	-3.30255	-3.29675	-3.18268	-2.86268	-3.28789	-3.2002	-3.28798	-3.09495	-3.2997	-3.28862	-3.29983	-3.29447	-2.71969
mcr-1	-7.5189	-7.52225	-7.52096	-7.52349	-7.52239	-7.52353	-7.52153	-7.52224	-7.5235	-7.51688	-7.52286	-7.5196	-7.52229	-7.51902	-7.52315	-7.51925	-7.5235	-7.51951	-7.52356	-7.51863	-7.5235	-7.52254	-7.51902	-7.51875	-7.5104	-7.51788	-7.51897	-7.52062	-7.51987	-7.52355	-7.52255	-7.52062	-7.52352	-7.51936	-7.52349	-7.51938	-7.52347	-7.52348	-7.51957	-7.52348	-7.43206	-7.52233
mecA	-6.50038	-6.50384	-6.50359	-6.50416	-6.37564	-6.50429	-6.50371	-6.43452	-6.50419	-6.49534	-6.44265	-6.50214	-6.50385	-6.38872	-6.50399	-6.50125	-6.50419	-6.50192	-6.50439	-6.4997	-6.50422	-6.50389	-6.50067	-6.50001	-6.4791	-6.49784	-6.50056	-6.50351	-6.5028	-6.50435	-6.50389	-6.50351	-6.46951	-6.50153	-6.50416	-6.5016	-6.50411	-6.50413	-6.50205	-6.50414	-6.50371	-6.50386
mef(A)	4.37783	4.64241	4.06943	4.86257	4.41354	3.70127	5.13953	4.85889	4.84982	4.30786	5.18702	4.80546	5.10622	4.6072	5.2123	4.17948	4.64552	4.52974	5.27984	4.30691	4.81977	4.48817	4.35314	4.28785	3.89003	5.05283	6.12529	4.51822	4.70225	4.96908	4.34351	4.58337	4.75265	4.79195	5.09909	4.75365	5.25212	5.35179	4.85251	5.18405	3.9923	3.94625
mef(B)	2.71215	2.82146	2.20578	2.26706	2.37382	2.15692	3.27926	3.6724	3.06201	2.6791	2.7675	3.53018	3.32689	3.34689	3.39237	3.33305	2.96839	3.62631	3.04865	2.32291	2.27028	2.46482	2.18761	2.33527	2.232	3.15321	3.78999	2.99783	3.13863	4.20717	2.72585	2.13935	2.56273	3.00292	2.98999	3.49387	3.08087	3.57146	3.30895	3.46825	2.51422	1.75511
mph(A)	0.174148	0.548818	1.563	0.76432	0.817247	-0.107049	0.907711	0.225683	0.803808	0.738241	1.28537	0.131984	0.222063	0.16626	1.51642	0.246929	0.220935	1.03772	0.626323	0.615334	0.67934	0.867487	0.573076	1.07106	1.77538	0.77024	2.13763	0.611552	1.47872	0.703495	1.52321	1.81077	0.625699	1.19686	1.49595	1.0564	0.341587	0.814677	0.914757	0.910046	1.70294	1.77982
mph(C)	-6.4759	-6.41282	-6.47926	-6.47978	-6.41482	-6.44847	-6.47937	-6.47949	-6.47981	-6.47127	-6.47958	-6.47752	-6.41348	-6.4762	-6.47962	-6.47671	-6.47981	-6.47732	-6.48	-6.47528	-6.47983	-6.47954	-6.47617	-6.47557	-6.45634	-6.47357	-6.47607	-6.47918	-6.47813	-6.47996	-6.47954	-6.47918	-6.44668	-6.47696	-6.3974	-6.47702	-6.43353	-6.47975	-6.47744	-6.47976	-6.47937	-6.4795
mph(E)	1.92306	2.93731	1.65061	3.07072	3.58502	1.22348	2.1612	2.52889	2.56077	2.61987	4.11514	3.02137	2.39091	2.73537	3.51833	2.92937	2.7447	1.70492	3.56187	1.95393	3.34858	1.73473	1.61138	2.79742	2.21589	2.15712	3.58489	1.64585	2.45252	2.28813	2.75847	2.07727	3.60693	2.66385	3.07298	1.75712	4.23283	3.5882	2.48132	3.50165	1.63186	2.36423
msr(A)	-5.29553	-5.29776	-5.29705	-5.29864	-5.29783	-5.29902	-5.29739	-5.15201	-5.29873	-5.29348	-5.29804	-5.17022	-5.15341	-5.29564	-5.17558	-5.29582	-5.17044	-5.29604	-5.24635	-5.29528	-5.25551	-5.2979	-5.29563	-5.2954	-5.26066	-5.29457	-5.29559	-5.29684	-5.29631	-5.29919	-5.29791	-5.29684	-5.22406	-5.29591	-5.29864	-5.29593	-5.2985	-5.29856	-5.05947	-5.29859	-5.2974	-5.2228
msr(C)	-5.89873	-5.90009	-5.89966	-5.85418	-5.90013	-5.90084	-5.81562	-5.90008	-5.85698	-5.89291	-5.71923	-5.89909	-5.9001	-5.8988	-5.90033	-5.89891	-5.90068	-5.89905	-5.90102	-5.89859	-5.90071	-5.90017	-5.8988	-5.89866	-5.86938	-5.89653	-5.89877	-5.89953	-5.89921	-5.90095	-5.90017	-5.79901	-5.86411	-5.89897	-5.85406	-5.89898	-5.8496	-5.85157	-5.89907	-5.90058	-5.89987	-5.82809
msr(D)	4.64814	5.48777	4.52542	5.52579	4.89924	4.04981	5.80177	5.31084	5.61294	4.60727	5.85903	5.18026	5.8634	4.82254	5.8986	4.86215	5.37329	4.64368	5.92424	4.53085	5.42771	4.52075	4.51108	4.59166	4.54702	5.57181	6.56116	4.84017	5.73409	5.38173	5.11808	4.95167	5.44021	4.99112	5.83316	5.20728	5.94841	5.9904	5.23578	5.88792	4.24249	4.58527
msr(E)	3.79056	4.71268	3.76995	4.78702	5.09951	2.76534	4.13619	4.16135	4.38776	4.02684	5.54438	4.31198	4.31189	4.5074	4.95309	4.13804	4.39982	3.2336	4.94803	3.87978	4.8253	3.26448	3.56062	4.19347	3.49437	4.15338	5.65158	3.64208	4.33855	4.08545	4.89366	4.25311	5.18147	4.63706	4.55793	3.81465	5.67793	5.03248	4.23388	5.01183	3.15799	4.24331
nimB	-7.96575	-7.96874	-7.96759	-7.97074	-7.96887	-7.97111	-7.9681	-7.96874	-7.971	-7.96395	-7.96929	-7.96638	-7.96878	-7.96586	-7.96954	-7.96606	-7.97104	-7.9663	-7.97115	-7.9655	-7.97109	-7.96901	-7.96585	-7.96562	-7.95815	-7.96484	-7.92581	-7.96729	-7.96661	-7.97113	-7.96901	-7.96728	-7.97111	-7.96616	-7.97073	-7.96618	-7.97034	-7.97051	-7.96634	-7.97059	-7.96811	-7.96881
nimC	-7.34896	-7.35356	-7.35179	-7.35456	-7.35376	-7.35463	-7.35258	-7.35356	-7.35457	-7.3462	-7.3544	-7.34993	-7.35363	-7.34914	-7.2983	-7.34944	-7.35458	-7.34981	-7.35468	-7.34859	-7.35459	-7.35397	-7.34913	-7.34876	-7.33729	-7.34757	-7.28764	-7.35133	-7.35029	-7.32762	-7.35398	-7.35132	-7.35461	-7.3496	-7.35456	-7.34963	-7.35453	-7.35454	-7.34988	-7.35455	-7.3526	-7.35367
nimE	-2.49368	-2.5223	-2.2689	-2.53437	-1.98505	-2.53968	-2.51738	-2.52229	-2.30454	-2.4694	-1.33516	-2.50091	-2.52262	-2.49504	-0.745702	-2.49735	-2.53581	-2.50003	-2.43276	-2.49073	-2.47545	-2.42575	-2.49494	-1.79257	-1.85018	-2.26769	-1.91645	-2.37181	-2.50344	-2.30791	-2.05679	-1.68847	-2.34022	-1.85254	-1.94873	-2.32879	-2.458	-2.00116	-2.33554	-1.77117	-2.51746	-2.3292
nimJ	-3.62334	-3.90031	-3.62803	-3.80571	-3.75485	-3.90385	-3.80925	-3.9003	-3.72964	-3.88841	-3.76776	-3.89569	-3.90037	-3.75161	-3.66646	-3.8949	-3.85639	-3.8955	-3.84989	-3.8934	-3.77624	-3.9007	-3.89436	-3.89372	-3.85187	-3.71779	-3.89424	-3.89773	-3.57136	-3.81235	-3.82689	-3.89772	-3.60418	-3.76057	-3.90278	-3.89521	-3.66015	-3.90255	-3.89561	-3.85084	-3.89928	-3.90042
norA	-7.6247	-7.62695	-7.62609	-7.62806	-7.62705	-7.62808	-7.62647	-7.62695	-7.62806	-7.62335	-7.62736	-7.62518	-7.62698	-7.62479	-7.62756	-7.62494	-7.60407	-7.62512	-7.6281	-7.62452	-7.62807	-7.62715	-7.62478	-7.62461	-7.619	-7.62402	-7.62475	-7.62586	-7.62535	-7.62809	-7.62716	-7.62586	-7.62807	-7.62501	-7.62806	-7.62503	-7.62805	-7.62805	-7.62515	-7.62805	-7.62648	-7.59698
ole(C)	-7.96503	-7.96816	-7.96696	-7.97026	-7.9683	-7.97063	-7.96749	-7.96816	-7.97053	-7.96314	-7.96874	-7.96569	-7.96821	-7.96515	-7.969	-7.96535	-7.97058	-7.9656	-7.97067	-7.96477	-7.97061	-7.96844	-7.96514	-7.923	-7.95707	-7.96408	-7.96509	-7.96664	-7.96593	-7.97066	-7.96845	-7.96664	-7.97063	-7.96546	-7.97025	-7.96548	-7.96984	-7.97001	-7.96565	-7.9701	-7.96751	-7.96824
oqxA	-0.747442	-0.350654	-0.000782406	0.395097	-0.868549	-0.979482	-0.11035	-0.72057	-0.294068	-0.486825	-0.493064	-0.906963	-0.44555	-0.752922	-0.560016	-0.762255	-0.479139	-0.108762	-0.473159	-0.138683	-0.584712	-0.0362382	-0.520667	-0.152753	0.352585	-0.223696	0.670541	-0.629748	0.578869	-0.116837	0.0180894	-0.0398266	-0.781735	-0.152712	0.108723	-0.0936767	-0.474876	-0.524179	-0.386835	-0.376578	0.430159	0.288546
oqxB	1.12761	1.63666	1.83539	2.18422	1.07332	0.533742	1.6245	1.1154	1.9001	1.47803	1.771	0.896047	1.30166	1.002	1.61627	1.09231	1.4267	1.62714	1.24293	1.597	1.20941	2.13543	0.941483	2.06826	2.56723	1.84526	2.88669	1.00857	2.59381	1.883	2.00425	2.11789	1.06789	1.90153	2.09066	2.21671	1.19079	1.45041	2.04808	1.47321	2.65817	2.41868
penA	-4.75918	-4.68088	-4.76174	-4.71199	-4.27576	-4.76508	-4.76231	-4.76293	-4.76459	-4.75578	-4.69068	-4.76015	-4.76297	-4.48327	-4.76362	-4.75967	-4.76461	-4.76003	-4.73633	-4.75877	-4.67374	-4.76317	-4.75935	-4.75896	-4.71889	-4.75758	-4.75928	-4.76138	-4.63212	-4.76537	-4.76318	-4.76137	-4.45334	-4.75983	-4.71185	-4.75986	-4.76418	-4.76429	-4.62465	-4.76434	-4.66839	-4.763
POM-1	-7.00809	-7.01552	-7.01323	-7.01598	-7.01556	-7.01617	-7.01465	-7.01552	-7.01602	-7.00309	-7.01567	-7.00985	-7.01553	-7.00841	-7.01573	-7.00897	-7.01603	-7.00963	-7.01632	-7.00742	-7.01606	-7.01559	-7.00839	-7.00773	-6.98694	-6.89423	-7.00827	-7.01239	-7.01051	-7.01626	-7.0156	-7.01238	-7.01614	-7.00924	-7.01597	-7.00931	-7.0159	-7.01593	-6.78709	-7.01595	-7.01468	-7.01554
qepA	-5.02091	-4.87521	-4.92316	-4.97529	-5.02381	-5.02532	-5.02325	-4.94593	-4.9783	-5.01834	-5.02408	-5.02164	-5.02375	-5.02105	-4.9592	-5.02128	-4.97877	-5.02155	-5.02568	-5.0206	-5.02504	-4.95059	-5.02103	-5.02075	-4.98383	-5.0197	-5.02098	-5.02256	-5.02189	-4.99398	-5.0239	-5.02255	-4.98602	-5.0214	-4.97516	-4.6725	-5.02465	-5.02473	-4.89261	-4.9735	-4.85402	-5.02377
QnrA	-4.699	-4.7031	-4.70179	-4.70474	-4.70323	-4.70545	-4.70241	-4.7031	-4.60678	-4.69531	-4.62913	-4.70006	-4.70314	-4.6992	-4.50895	-4.69954	-4.70494	-4.69993	-4.70599	-4.69856	-4.70505	-4.62412	-4.69919	-4.69877	-4.65751	-4.69726	-4.10642	-4.7014	-4.70043	-4.67145	-4.62427	-4.70139	-4.70533	-4.69971	-4.60046	-4.55676	-4.70447	-4.54556	-4.70001	-4.64904	-4.6063	-4.47679
QnrB	-2.21512	-2.15089	-2.23296	-2.19349	-1.93562	-2.25706	-2.13371	-2.24145	-2.05171	-2.19217	-1.23226	-2.22185	-1.99752	-2.21639	-1.68715	-2.21854	-2.25361	-2.07401	-2.05354	-2.21237	-2.20163	-2.00935	-1.60535	-1.90646	-2.0899	-1.85456	-0.841026	-2.00267	-1.60378	-1.77918	-1.47294	-1.90765	-2.25627	-1.47915	-1.79738	-1.72926	-2.18624	-1.77802	-1.8414	-1.98573	-2.13402	-1.65692
QnrD	-4.08173	-3.8724	-3.98526	-3.86689	-3.94204	-4.0903	-4.08628	-4.08719	-3.8789	-4.07677	-4.01854	-4.08315	-4.08725	-4.082	-4.08818	-4.08246	-3.99914	-4.08298	-3.89291	-4.08115	-4.04516	-3.94628	-4.08198	-4.08142	-4.04059	-4.07941	-3.61322	-4.08494	-4.08364	-4.09071	-3.94653	-4.08493	-4.01298	-4.08268	-4.08935	-3.94894	-3.98318	-3.98718	-4.08309	-3.94359	-3.91606	-4.08729
QnrS	-1.41392	-1.36988	-0.794543	-1.01868	-0.775794	-1.51344	-0.852286	-1.36982	-1.00419	-1.36362	0.672914	-1.42913	-1.37144	-1.41677	0.249587	-1.42162	-1.37818	-1.12491	-0.953044	-1.22113	-0.802191	-1.20983	-0.502356	-1.22736	-1.15779	-0.629663	0.878668	-1.08748	-0.26535	-1.14697	0.102502	-0.830405	-1.22034	-1.11498	-0.137057	-0.621895	-1.17202	-0.599232	-1.12836	-0.299849	-1.24216	-0.768595
QnrVC	-2.69734	-2.72288	-2.58214	-2.54239	-2.62124	-2.73838	-2.71849	-2.72287	-2.73475	-2.67567	-1.40458	-2.70379	-2.72316	-2.69855	-1.49392	-2.70061	-2.73493	-2.70301	-2.62981	-2.69471	-2.46536	-2.62487	-1.92203	-2.50537	-2.05982	-2.68701	-1.38292	-2.71209	-2.5467	-2.69575	-2.1937	-2.71204	-2.63086	-2.52856	-2.01106	-2.70186	-2.41066	-2.32383	-2.70348	-2.05891	-2.71856	-2.2343
rmtD	-6.89651	-7.00992	-7.00778	-7.01033	-7.00995	-7.0105	-7.00915	-7.00992	-7.01037	-6.99809	-7.01005	-7.00456	-7.00993	-7.00318	-7.0101	-6.89734	-7.01038	-7.00434	-7.01064	-7.00224	-7.0104	-7.00998	-7.00316	-7.00254	-6.98267	-7.00047	-7.00305	-7.00699	-7.00518	-7.01058	-7.00999	-7.00697	-7.01047	-6.89761	-7.01033	-7.00404	-7.01026	-7.01029	-7.00447	-7.0103	-7.00917	-7.00994
rmtF	-6.37576	-6.37899	-6.37867	-6.28784	-6.37902	-6.34417	-6.37882	-6.37899	-6.37942	-6.37005	-6.31337	-6.37775	-6.379	-6.24929	-6.37917	-6.37675	-6.37943	-6.3775	-6.37968	-6.37499	-6.33731	-6.37905	-6.37609	-6.24852	-6.35166	-6.37288	-6.37596	-6.37857	-6.37833	-6.37963	-6.37905	-6.37857	-6.37952	-6.37707	-6.37938	-6.37714	-6.37932	-6.37935	-6.37765	-6.37936	-6.37882	-6.379
spc	-8.01686	-8.01756	-8.01729	-8.01803	-8.01759	-8.01812	-8.01741	-8.01756	-8.01809	-8.01643	-8.01769	-8.017	-8.01757	-8.01688	-8.01775	-8.01693	-8.0181	-8.01698	-8.01813	-8.0168	-8.01812	-8.01762	-8.01688	-8.01683	-8.01507	-8.01664	-8.01687	-8.01722	-8.01706	-8.01813	-8.01762	-8.01722	-8.01008	-8.01695	-8.01802	-8.01696	-8.01793	-8.01797	-8.017	-8.01799	-8.01741	-8.01757
sph	-4.67064	-4.59502	-4.67318	-4.57772	-4.67448	-4.67648	-4.67374	-4.67436	-4.676	-4.66725	-4.60455	-4.6716	-4.6744	-4.67082	-4.67504	-4.67113	-4.67602	-4.67149	-4.67697	-4.67024	-4.67612	-4.59979	-4.6708	-4.67042	-4.63122	-4.66905	-4.52457	-4.56459	-4.67194	-4.35696	-4.53162	-4.67282	-4.67638	-4.53489	-4.57747	-4.67132	-4.6756	-4.67571	-4.54015	-4.67576	-4.29435	-4.59635
str	-1.11191	-0.846943	-1.61478	-0.977331	-1.47608	-1.85426	-1.63935	-1.08481	-1.69764	-1.55845	-1.15057	-1.18232	-0.947519	-1.51739	-1.69858	-1.3188	-1.27883	-1.8091	-0.871155	-1.79826	-0.459678	-1.67814	-1.80317	-1.18291	-1.64398	-1.7881	-1.51423	-1.70301	-1.81305	-1.85694	-1.43101	-1.50672	-0.774753	-1.80732	-1.59554	-1.80761	-1.17424	-1.583	-1.80972	-1.54455	-1.63984	-1.67028
strA	4.63399	5.05308	4.75086	5.09234	4.82032	6.95512	4.81657	4.39217	4.94685	4.70844	5.36238	4.37079	4.77614	4.70541	4.90372	4.59554	4.63424	4.80405	4.80119	4.65449	4.77325	4.73723	4.07227	4.82967	5.0739	4.77419	5.77932	6.5652	5.27581	4.74571	5.55641	5.11481	5.08372	5.29756	4.96881	5.11159	5.21234	4.8136	5.48308	4.85322	5.16263	5.30424
strB	4.80077	5.26745	5.1093	5.31637	5.172	7.29905	5.15676	4.67503	5.21749	5.09318	5.59301	4.67788	4.84027	5.13093	5.10822	4.68299	4.95874	4.96882	5.05036	4.99199	4.968	4.99408	4.49471	5.15254	5.46983	5.16329	6.17205	6.84498	5.48498	5.05794	5.85069	5.40281	5.34835	5.68468	5.21979	5.57696	5.4652	5.05291	5.70188	5.09958	5.40011	5.491
sul1	6.44438	6.46021	6.1723	6.25689	6.59726	7.12762	6.01375	6.3842	6.05	6.50316	6.33089	6.51955	6.15626	6.52596	6.09179	6.67699	6.27274	6.50806	6.29856	6.68406	6.42427	6.26849	5.52043	6.43098	6.81955	6.1162	7.02485	6.89116	6.3962	6.03133	6.44243	6.39919	6.49927	6.36666	5.86015	6.26807	6.18786	5.95004	6.63563	6.05293	6.39516	6.42591
sul2	5.79408	6.05952	5.85867	5.99178	6.20208	7.50882	5.83506	5.68481	6.02213	5.913	6.27464	5.53949	5.65015	6.11197	5.93271	5.80576	5.77728	5.98105	5.88793	5.77304	5.84433	6.00148	5.24293	6.26068	6.33726	6.0719	6.85109	7.13395	6.28617	6.11705	6.60559	6.49307	6.08814	6.48924	5.78167	6.29301	6.17866	5.91842	6.61416	5.87823	6.50178	6.38505
sul3	2.37346	2.21007	1.96017	1.95624	2.30027	2.5482	1.89501	2.09141	1.80473	2.34856	1.78815	1.97684	1.97443	2.51701	1.98795	2.34988	2.04617	2.38664	2.24763	2.26098	2.21398	1.96282	1.17283	2.30264	2.42648	1.61096	2.542	2.35274	2.02581	1.80863	2.19031	2.11234	2.30866	2.03579	1.65516	2.07687	1.99735	1.90867	2.07074	1.76092	2.1771	2.27475
tet(30)	-7.26827	-7.27226	-7.27072	-7.27287	-7.27243	-7.27292	-7.21811	-7.27225	-7.27288	-7.26587	-7.27279	-7.26911	-7.27231	-7.26842	-7.27281	-7.26868	-7.27289	-7.269	-7.27296	-7.26795	-7.27289	-7.27261	-7.26841	-7.2681	-7.25814	-7.26706	-7.26835	-7.27033	-7.26942	-7.27295	-7.27262	-7.27032	-7.24494	-7.26882	-7.27287	-7.26885	-7.27285	-7.27286	-7.26907	-7.27286	-7.21812	-7.27235
tet(31)	-2.32746	-2.0631	-2.23788	-2.08456	-1.69723	-2.35815	-2.2512	-2.19265	-1.90502	-2.31009	-1.81735	-2.20142	-2.19428	-2.32841	-2.28261	-1.96498	-2.10149	-2.33187	-1.72352	-2.0389	-1.7261	-2.27188	-2.32834	-2.17478	-2.22851	-2.1444	-1.94697	-2.13292	-2.09996	-2.26379	-2.02371	-2.13263	-1.66429	-2.33081	-1.88136	-2.33098	-1.62481	-2.11179	-2.20036	-2.07598	-2.34369	-2.06742
tet(32)	3.68671	4.1498	3.3897	3.89731	3.52236	3.13058	4.70978	4.43434	4.23238	3.44925	4.26638	4.35632	4.66427	3.87518	4.49587	3.88341	4.25948	3.90237	4.45334	3.23419	3.59387	3.33296	3.24862	3.20183	3.93085	4.18952	5.28542	3.83438	4.32759	4.59073	3.99809	3.38433	3.88861	3.52526	4.18386	4.03471	4.48389	4.57956	4.11788	4.46771	2.93667	3.01607
tet(33)	0.9362	1.11242	0.850314	1.14219	1.16224	0.0298289	0.816863	1.12816	0.28655	1.21443	0.0114367	1.22218	1.04026	1.21305	-0.25797	1.30777	1.07658	0.725612	1.09822	1.36417	0.937527	0.123724	-0.303811	0.918611	0.0332811	0.133559	0.139337	-0.239423	-0.108073	0.121965	0.203017	0.0778332	1.31727	0.106407	0.0344997	-0.189008	0.801635	-0.342923	0.306596	-0.0886313	0.594522	1.24296
tet(36)	-2.11271	-2.15865	-2.14346	-1.96626	-1.63534	-2.18758	-2.01966	-2.15863	-1.76974	-2.07507	-0.367671	-1.94542	-1.9431	-2.11485	-0.276787	-2.1185	-1.98105	-2.12274	-1.52033	-2.10808	-1.78808	-2.16177	-1.91939	-1.90723	-1.92585	-2.09463	-0.316132	-2.13901	-1.95656	-1.96572	-1.71608	-1.9866	-1.74819	-1.93484	-1.21943	-2.12071	-1.19086	-0.282278	-1.79352	-0.630444	-2.02007	-2.04527
tet(39)	1.58848	2.51732	1.63636	2.63266	2.9471	1.00782	1.97613	2.00954	2.0479	1.64308	3.59292	2.10347	2.3611	1.83612	2.96156	2.03688	2.36658	1.6411	2.9467	1.85315	2.82941	1.38767	1.5332	2.10923	1.59654	2.02397	3.56333	1.52735	2.5899	2.16548	2.68503	2.07342	3.20371	2.32361	2.60366	1.61816	3.3291	3.1086	2.13065	3.03547	1.32619	2.13596
tet(40)	1.27796	1.875	2.35411	2.13419	1.58274	0.502729	1.21668	0.984037	1.90527	1.62741	1.23624	1.33655	1.25439	1.52823	1.07322	0.86507	0.791596	1.05637	0.549445	1.52019	1.38101	1.2609	1.16912	1.86574	5.15295	2.14656	2.17023	1.12318	1.51903	1.19444	1.76082	1.76138	1.22176	1.83273	0.714895	1.59573	0.89903	0.369876	1.44431	0.778057	1.38607	1.56268
tet(41)	-5.73831	-5.74007	-5.73951	-5.74078	-5.74013	-5.74108	-5.73978	-5.74007	-5.74085	-5.73319	-5.54625	-5.73877	-5.74009	-5.7384	-5.74039	-5.73854	-5.74086	-5.73871	-5.74131	-5.73812	-5.74091	-5.74019	-5.73839	-5.73821	-5.70543	-5.73747	-5.73836	-5.73935	-5.73893	-5.56617	-5.74019	-5.73934	-5.74103	-5.73862	-5.74077	-5.73863	-5.74066	-5.74071	-5.60756	-5.68862	-5.42461	-5.74011
tet(42)	-6.05243	-6.05359	-6.05322	-6.05404	-6.05362	-6.05423	-6.05339	-6.05358	-6.01159	-6.04633	-6.05373	-6.05273	-6.0536	-6.05249	-6.05379	-5.92707	-6.01201	-6.0527	-6.00518	-6.05224	-6.05412	-6.05366	-6.05248	-5.91513	-6.02433	-6.04971	-6.05246	-6.05311	-6.05284	-6.05432	-6.05366	-6.05311	-6.0542	-6.05263	-6.05404	-6.05264	-6.00445	-6.054	-6.05272	-5.96353	-5.97183	-6.05361
tet(43)	-7.62468	-7.6269	-7.62605	-7.628	-7.59726	-7.62802	-7.62643	-7.6269	-7.628	-7.62334	-7.62731	-7.62515	-7.62693	-7.62476	-7.6275	-7.62491	-7.60422	-7.62509	-7.62804	-7.6245	-7.62801	-7.6271	-7.62476	-7.62458	-7.61903	-7.624	-7.62472	-7.62583	-7.62532	-7.62803	-7.62711	-7.62582	-7.62802	-7.62498	-7.628	-7.625	-7.62799	-7.62799	-7.62512	-7.628	-7.62644	-7.62696
tet(44)	1.53167	1.03934	1.16729	1.57741	1.20036	0.930533	1.20848	1.2435	1.96535	1.43859	1.64504	1.90366	0.931115	1.38936	3.12598	1.31725	0.920809	1.33005	3.08585	1.39209	1.88136	2.32361	1.69389	1.55131	1.89962	2.35344	3.13775	1.78746	2.12072	1.65954	1.28158	1.78852	1.55662	2.22631	2.77239	1.93865	2.67439	3.42846	2.49061	3.38839	1.32543	1.03174
tet(A)	3.35523	3.58684	3.92651	3.47771	3.85944	2.4858	3.71214	3.2304	3.86552	3.23826	4.441	3.50721	3.18823	3.56669	4.42944	3.39145	3.20155	3.69685	3.58992	3.48281	3.47609	4.1314	3.59851	3.70871	5.68253	3.74024	5.32187	3.32977	4.57169	3.82879	4.34647	4.01051	3.50783	4.21811	3.92102	4.25699	3.78327	3.87234	4.37539	4.08271	3.86887	4.25415
tet(B)	-1.00708	-0.558703	-0.630609	-0.862719	0.0309105	-1.22837	-0.285948	-1.0421	0.00472375	-0.60691	-0.50967	-1.03476	-0.911699	-0.887497	-0.539663	-0.793743	-0.88479	-0.719958	0.159784	-0.995821	-0.402719	-1.12526	-1.01187	-0.565803	-0.177067	-0.690688	-0.073997	-0.599319	-0.747649	-0.799326	-0.98774	-0.129727	-0.0567524	-1.02549	-0.138791	-0.474987	-0.32287	-1.01052	-0.815945	-0.889433	-1.01389	-0.652815
tet(C)	1.94289	2.02659	2.36793	1.84854	2.57607	1.07114	1.88611	2.20887	2.17602	2.21766	2.72286	2.16676	1.86468	2.51203	2.91227	2.52645	1.92356	2.68787	1.89466	2.10249	2.02175	2.74749	2.20607	2.36045	2.94434	2.60777	3.92819	2.1929	3.04715	2.84062	2.58728	2.50063	1.95212	3.16136	2.46531	3.01832	2.01825	2.56602	2.90273	2.68712	2.48444	2.45296
tet(D)	-0.48608	0.00604632	-0.0877583	-0.110333	-0.533196	-0.846195	-0.245964	-0.587311	-0.0977704	-0.349247	0.0806211	-0.768295	-0.657506	-0.49387	0.16808	-0.761064	-0.696706	0.0792492	-0.59229	-0.356583	-0.485529	0.249478	-0.289903	0.0487558	0.493425	-0.0903492	0.884286	0.171889	0.428399	-0.110854	0.271992	0.31958	-0.387	0.38688	0.946858	0.383223	-0.344555	0.654553	0.0158258	-0.091988	-0.0622273	0.176462
tet(E)	-3.25184	-3.26264	-3.06015	-3.11757	-2.77073	-3.26887	-3.26083	-3.26264	-3.26743	-3.24216	-2.68452	-3.25464	-3.26276	-3.25237	-2.82799	-3.25327	-3.21798	-3.2543	-3.24062	-3.25069	-3.13344	-3.11418	-3.25233	-2.74475	-3.1968	-3.24729	-2.97316	-3.25817	-3.01512	-3.26971	-3.0492	-2.95818	-3.26856	-3.25371	-3.07303	-3.25381	-3.10354	-3.06346	-3.00165	-3.16058	-3.0816	-2.86462
tet(G)	2.33743	2.48741	2.60601	2.47283	2.26378	1.04163	2.39241	2.32518	1.9858	1.8371	2.37914	1.86251	2.37641	2.22071	1.39768	2.31363	1.97862	2.28586	2.0101	1.86021	2.07782	1.83015	1.04471	2.45014	2.15176	1.78689	2.26914	1.19538	1.77405	1.79492	2.1226	1.98804	2.54777	2.01861	2.04732	1.89382	2.07889	1.35551	2.24275	1.40718	2.34087	1.9917
tet(H)	0.296547	0.921115	-0.260011	1.57597	0.896559	-0.564502	0.279808	0.850841	0.318323	0.883815	0.536278	0.733863	0.225622	0.702429	0.0266528	0.581203	0.620487	-0.376288	0.741528	0.569535	0.76651	-0.567675	-0.494638	0.55206	-0.159447	-0.153708	0.412115	0.306721	0.299868	-0.389934	0.1246	-0.237998	1.33998	-0.252712	0.559446	-0.254281	2.0937	-0.292996	0.279295	0.358449	-0.295681	-0.162237
tet(J)	-7.58596	-7.5898	-7.58833	-7.59145	-7.58997	-7.5915	-7.58898	-7.5898	-7.59146	-7.58365	-7.5905	-7.58677	-7.58986	-7.58611	-7.59083	-7.58636	-7.59146	-7.58667	-7.59155	-7.58565	-7.59147	-7.59014	-7.5348	-7.5858	-7.57622	-7.5848	-7.58604	-7.58794	-7.58707	-7.59153	-7.59015	-7.58793	-7.59149	-7.58649	-7.59145	-7.58652	-7.59142	-7.54745	-7.58673	-7.59144	-7.589	-7.58989
tet(K)	-4.33985	-4.26567	-4.34301	-4.24884	-4.34463	-4.34711	-4.34371	-4.26564	-4.29916	-4.33564	-4.27524	-4.00035	-4.26646	-4.19645	-4.34532	-4.20237	-4.29964	-4.20921	-4.31972	-4.05483	-4.1098	-4.34477	-4.34006	-4.18895	-4.2994	-4.33788	-4.33998	-4.34257	-4.34147	-4.34746	-4.34478	-4.34256	-4.19883	-4.34065	-4.34631	-4.3407	-4.23949	-4.29311	-4.341	-4.34621	-4.34372	-4.26701
tet(L)	-2.63147	-2.56713	-2.54029	-2.42519	-2.31787	-2.65564	-2.39606	-2.64681	-2.4765	-2.61766	-2.45293	-2.63544	-2.36883	-2.16115	-2.4103	-2.17776	-2.56106	-2.63496	-2.45408	-2.4761	-2.31518	-2.6478	-2.63216	-2.6306	-2.55216	-2.62498	-1.99198	-2.27262	-2.51282	-2.53362	-2.64783	-2.35027	-2.50426	-2.18602	-2.24724	-2.63426	-2.32399	-2.54808	-2.50453	-2.34028	-2.26493	-2.26086
tet(M)	3.23051	3.87002	2.85643	4.2575	3.68917	2.76947	4.25408	3.68296	4.20391	3.27514	5.12461	3.57486	4.28188	3.48239	4.74908	3.29497	3.82497	3.40021	4.76861	3.38005	4.58802	3.04627	3.21557	3.36252	3.11634	3.91357	5.3954	3.27804	4.28601	3.7188	3.92449	3.43913	4.15057	3.63993	4.85177	3.72901	4.73457	4.90988	3.73835	4.711	2.96856	3.36949
tet(O)	3.59692	4.03957	3.41102	4.275	4.19487	3.11379	4.52217	3.96242	4.66021	3.55786	4.39521	3.88708	4.44775	3.66388	4.70518	3.5469	4.1577	3.82735	4.70045	3.50096	4.30815	3.6149	3.77155	3.71524	4.54095	4.35023	5.6213	3.8273	4.28871	4.44589	3.80845	3.65699	4.09182	4.03603	4.58087	3.92272	4.70066	4.95236	3.80323	4.57505	3.39983	3.40338
tet(Q)	3.50646	2.4283	3.39618	2.41852	3.53888	2.92026	2.03061	3.12358	2.38042	3.53601	3.67541	3.76034	2.0413	3.7413	4.29561	2.73979	2.09474	3.03442	2.33475	3.49264	2.71289	4.57486	4.28991	3.99963	3.67682	4.91811	5.86226	4.25685	2.58202	3.2093	3.84726	4.47161	2.55994	5.04015	2.88917	3.70439	2.69024	4.0879	4.1822	3.77721	3.36908	2.43448
tet(S)	1.43968	2.29251	1.07387	2.78918	1.84617	0.660272	1.08812	1.80435	1.55992	1.45063	3.43786	2.23791	2.53545	2.2755	1.8842	1.54335	1.57308	1.35967	2.93894	2.23589	3.11494	0.737188	0.624414	1.80828	1.47119	1.05697	2.13546	0.876474	1.42434	1.16322	2.3238	1.41959	2.64239	1.29544	2.4003	0.851817	2.4686	1.40424	0.904774	2.15382	1.15317	1.27955
tet(T)	-0.822335	-0.664109	-1.24908	-0.260733	-1.01606	-1.40161	-0.891833	-0.416548	-0.904935	-0.760601	-0.260589	-0.795619	-0.486914	-0.741981	-0.875574	-0.950802	-0.87868	-1.07666	-0.262727	-0.396247	0.175826	-1.29409	-1.17831	-0.914249	-1.11554	-1.12869	-1.04516	-1.23815	-1.21148	-1.26566	-1.37743	-1.04275	-0.773157	-0.486227	-0.63025	-1.33705	0.42662	-1.00051	-0.97349	-0.663177	-1.36671	-1.21022
tet(U)	-7.68273	-7.6844	-7.68376	-7.68523	-7.68448	-7.68524	-7.68405	-7.6844	-7.68523	-7.68172	-7.68471	-7.68308	-7.68443	-7.68279	-7.68485	-7.6829	-7.68523	-7.68304	-7.68525	-7.68259	-7.68524	-7.68455	-7.68279	-7.68266	-7.67848	-7.68222	-7.68276	-7.68359	-7.68321	-7.68525	-7.68456	-7.68359	-7.6701	-7.68296	-7.68523	-7.68297	-7.66387	-7.68523	-7.68306	-7.68523	-7.68405	-7.68444
tet(V)	-7.58679	-7.58909	-7.58821	-7.59022	-7.58919	-7.59024	-7.5886	-7.58909	-7.59022	-7.58541	-7.58951	-7.58728	-7.58912	-7.58688	-7.58971	-7.58703	-7.59022	-7.58722	-7.59026	-7.58661	-7.59023	-7.55863	-7.58688	-7.5867	-7.58097	-7.5861	-7.58684	-7.58798	-7.58746	-7.59025	-7.5893	-7.58797	-7.59024	-7.58711	-7.59022	-7.58713	-7.59021	-7.56232	-7.58725	-7.59021	-7.58861	-7.58915
tet(W)	4.85472	5.0856	4.88248	4.67806	5.07312	3.80378	4.88389	4.74128	4.73994	4.54374	4.4451	5.26689	5.02986	4.89114	4.61807	4.84455	4.67007	4.94756	4.50195	4.8076	4.39225	5.61543	4.3557	4.81262	5.3683	5.42576	5.95336	4.71595	5.09048	5.16611	5.10155	4.94076	4.47909	5.3137	4.42281	5.41435	4.49697	4.36763	5.29649	4.56371	4.70247	4.75256
tet(X)	0.0972412	-0.221454	-0.374047	0.452379	0.241192	-0.550934	-0.217078	-0.325601	0.134279	-0.549669	0.97221	-0.0460591	-0.584207	-0.245392	1.0557	-0.170248	-0.270804	-0.488945	0.414704	-0.028538	0.539367	-0.155207	-0.0656374	0.0394523	-0.311079	0.355452	1.00777	-0.0795518	-0.00512536	0.00612776	0.132884	0.083052	0.858291	0.283467	0.298192	-0.271418	0.667586	0.820215	-0.0426105	0.90276	-0.163023	0.562956
tet(Y)	-2.5556	-2.6889	-2.56371	-2.50948	-2.36599	-2.8475	-2.74712	-2.6227	-2.7106	-2.6116	-2.70704	-2.58884	-2.69039	-2.35877	-2.84233	-2.57245	-2.5975	-2.82973	-2.74188	-2.42868	-2.67909	-2.84077	-2.82732	-2.67624	-2.758	-2.82112	-2.82708	-2.83446	-2.41908	-2.72653	-2.8408	-2.72692	-2.54361	-2.829	-2.65929	-2.82912	-2.59937	-2.74135	-2.70003	-2.69721	-2.4027	-2.76236
tet(Z)	-3.04007	-3.1435	-3.40279	-3.40833	-3.15046	-3.40965	-3.40396	-3.20065	-3.32225	-3.39033	-3.40624	-3.2772	-3.20259	-3.2622	-3.40665	-3.15575	-3.2457	-3.07406	-3.24326	-3.25115	-3.21776	-3.336	-3.39783	-3.25469	-3.35506	-3.22887	-3.39769	-3.40205	-3.28364	-3.2965	-3.40576	-3.30067	-3.17949	-3.39883	-3.40832	-3.27169	-3.40782	-3.3584	-3.27632	-3.40815	-3.40398	-3.26551
tetA(P)	-0.289159	-0.613982	-0.286905	-0.161482	-0.682945	-0.812398	-0.392991	-0.358221	-0.437092	-0.606368	0.0334495	-0.210979	-0.45561	-0.481444	0.134154	-0.849318	-0.361049	-0.426527	-0.0495202	-0.45219	0.0141111	-0.57582	-0.386012	-0.461519	0.132392	0.549487	0.725961	-0.372806	-0.117495	-0.124492	-0.690491	-0.199175	-0.384893	0.0516679	0.397385	-0.506887	0.17992	0.305233	0.123757	0.173085	-0.394014	-0.508474
tetB(P)	-0.225889	-0.407216	0.24543	-0.017459	-0.364753	-0.734372	-0.245194	-0.168529	-0.348203	0.0649777	0.491722	-0.000581638	-0.173265	-0.151964	0.297232	-0.345745	-0.479247	0.274984	-0.0287913	-0.202797	0.0737574	-0.48104	-0.686833	0.15861	-0.4123	0.501378	0.970279	-0.289548	-0.0288905	-0.0769151	-0.60224	0.393113	-0.117413	0.026108	0.760267	0.764853	0.287943	0.295713	0.31298	0.330216	-0.0562392	-0.310288
VanA	-4.80292	-4.65974	-4.7069	-4.71275	-4.66392	-4.77132	-4.80557	-4.80609	-4.80748	-4.80002	-4.7387	-4.80375	-4.80613	-4.80308	-4.80667	-4.80334	-4.8075	-4.67525	-4.8083	-4.80258	-4.57733	-4.80629	-4.80307	-4.80274	-4.76537	-4.80156	-4.54027	-4.70018	-4.80403	-4.74729	-4.8063	-4.80478	-4.69748	-4.80347	-4.80735	-4.8035	-4.70373	-4.80723	-4.80371	-4.75682	-4.80558	-4.80615
VanH	-6.67149	-6.67784	-6.67737	-6.67842	-6.67788	-6.67868	-6.67759	-6.5792	-6.67848	-6.5261	-6.67802	-6.67368	-6.67785	-6.67188	-6.6781	-6.67258	-6.67849	-6.6734	-6.67887	-6.67065	-6.67853	-6.67793	-6.67185	-6.67104	-6.64505	-6.5292	-6.67171	-6.67686	-6.6745	-6.67879	-6.67793	-6.67684	-6.67863	-6.67292	-6.67842	-6.673	-6.67832	-6.67837	-6.67357	-6.67839	-6.56507	-6.67786
VanR	-6.08716	-6.08871	-6.08832	-6.04183	-6.08875	-6.05394	-6.0885	-6.08871	-6.08924	-6.08051	-6.08886	-5.964	-6.08872	-6.08754	-6.08893	-6.08764	-6.08925	-6.08776	-6.08956	-6.08626	-5.93188	-6.08878	-6.08753	-6.08668	-6.05909	-6.0838	-5.9486	-6.0882	-6.08791	-6.08949	-6.08879	-6.0882	-6.08936	-6.08769	-6.08919	-6.0877	-6.03717	-6.08915	-6.08778	-6.08916	-6.08851	-6.01532
VanS	-5.88235	-5.88365	-5.79211	-5.8391	-5.88369	-5.88437	-5.80184	-5.81267	-5.88421	-5.87724	-5.88381	-5.88269	-5.81339	-5.88242	-5.88388	-5.88253	-5.84222	-5.88265	-5.85956	-5.74234	-5.88425	-5.88373	-5.88241	-5.88228	-5.85314	-5.88095	-5.88239	-5.88312	-5.88281	-5.85585	-5.88373	-5.88311	-5.84872	-5.88258	-5.88416	-5.88259	-5.88407	-5.88411	-5.88268	-5.88413	-5.88344	-5.81386
VanT	-3.40678	-3.48583	-3.56601	-3.29658	-3.48848	-3.57387	-3.47223	-3.56881	-3.47555	-3.55214	-3.49632	-3.5623	-3.56891	-3.56046	-3.57042	-3.41694	-3.39082	-3.56203	-3.57503	-3.55909	-2.84367	-3.49108	-3.41025	-3.15277	-3.51169	-3.55632	-3.4089	-3.2642	-3.56309	-3.54055	-3.49123	-3.45232	-3.45341	-3.29848	-3.51901	-3.42081	-3.57176	-3.57201	-3.56219	-3.46574	-3.56737	-3.22379
VanW	-6.6583	-6.66224	-6.66204	-6.66249	-6.66226	-6.63181	-6.66213	-6.66224	-6.66251	-6.65406	-6.6049	-6.65979	-6.66225	-6.65857	-6.66235	-6.65904	-6.66252	-6.6596	-6.66267	-6.65773	-6.62583	-6.66228	-6.65855	-6.658	-6.64038	-6.65616	-6.65845	-6.66194	-6.66035	-6.66264	-6.66228	-6.66193	-6.59919	-6.65928	-6.62123	-6.65933	-6.66245	-6.66246	-6.56536	-6.66247	-6.66214	-6.66225
VanX	-7.07538	-7.08165	-7.07951	-7.08195	-7.08168	-7.08207	-7.08065	-7.08165	-7.08198	-7.07136	-7.08175	-7.07679	-7.08166	-7.07564	-7.08179	-7.07608	-7.08198	-7.07662	-7.08217	-7.07484	-7.082	-7.00484	-7.07562	-7.07509	-7.0584	-7.07336	-6.98611	-7.07884	-7.07732	-7.08213	-7.0817	-7.07882	-7.08205	-6.98689	-7.08195	-7.07636	-7.0819	-7.08192	-7.07672	-7.08193	-7.08068	-7.08166
VanXY	-5.78055	-5.78206	-5.78158	-5.73555	-5.7821	-5.7829	-5.78181	-5.78206	-5.78271	-5.77542	-5.71661	-5.78094	-5.70857	-5.78063	-5.78233	-5.78075	-5.65751	-5.7809	-5.7831	-5.78039	-5.59106	-5.78215	-5.78062	-5.78046	-5.74995	-5.77934	-5.78059	-5.78144	-5.78108	-5.72428	-5.78215	-5.78143	-5.78286	-5.78081	-5.78265	-5.65265	-5.78255	-5.68603	-5.78093	-5.78261	-5.78181	-5.78208
vat(B)	-5.4637	-5.46587	-5.46518	-5.46672	-5.46593	-5.46709	-5.46551	-5.31425	-5.46681	-5.46132	-5.46614	-5.22054	-5.46589	-5.46381	-5.46626	-5.46399	-5.46682	-5.4642	-5.46738	-5.46347	-5.46688	-5.466	-5.4638	-5.46358	-5.42854	-5.46278	-5.31736	-5.46497	-5.46446	-5.34579	-5.46601	-5.46497	-5.46703	-5.46408	-5.46672	-5.4641	-5.31085	-5.46664	-5.21904	-5.46667	-5.46551	-5.4659
vga(A)	-7.97701	-7.97781	-7.9775	-7.97834	-7.97785	-7.97846	-7.97764	-7.97781	-7.97841	-7.97653	-7.97796	-7.97718	-7.97782	-7.97704	-7.97802	-7.9771	-7.97842	-7.97716	-7.97846	-7.97695	-7.96807	-7.97788	-7.97704	-7.97698	-7.97499	-7.97677	-7.97703	-7.97742	-7.97724	-7.97846	-7.97788	-7.97742	-7.97845	-7.97712	-7.97834	-7.97713	-7.97824	-7.97828	-7.97717	-7.9783	-7.97764	-7.97783
aac(3)-I	-0.793161	-1.14532	-0.990808	-0.970933	-1.0162	-1.54714	-1.43535	-1.1452	-1.19394	-1.27543	-1.14021	-1.17375	-1.14866	-1.04183	-1.25111	-0.899518	-1.05293	-0.855947	-1.10377	-1.10896	-0.885142	-1.16568	-1.49896	-0.588471	-1.33596	-1.05492	-0.951412	-1.31843	-1.28396	-1.32358	-1.27127	-0.664492	-0.849282	-1.50296	-1.20765	-1.26029	-1.10986	-1.48801	-1.00305	-1.19799	-0.731836	-1.05478
aac(3)-Ib-aac(6')-I	-2.24001	-2.05659	-2.15969	-1.98418	-2.12305	-2.26508	-2.17169	-2.11859	-2.06719	-2.03702	-1.7086	-2.2442	-2.25622	-1.89313	-1.7621	-2.24215	-2.10482	-2.12398	-2.04243	-2.09796	-2.11165	-2.19018	-1.89253	-2.10184	-2.15092	-1.81977	-1.88971	-2.06338	-1.94219	-2.01262	-1.86848	-1.8423	-1.95779	-1.82748	-1.95023	-2.24296	-1.99696	-2.00634	-1.92526	-1.82	-2.17193	-1.76986
aac(3)-II	-1.32924	-0.813092	-0.993994	-1.33524	-1.05641	-1.5532	-0.651136	-1.52828	-0.766212	-1.45083	-0.505014	-1.4973	-1.44075	-0.985635	-0.983533	-1.4921	-1.44259	-1.12266	-1.49443	-1.17894	-1.24051	-1.37084	-1.48857	-0.867425	-0.495401	-0.883446	-0.177261	-1.51083	-0.970579	-1.26963	-0.275445	-1.28813	-0.639009	-0.636051	-0.285738	-0.846482	-0.864193	-1.37324	-1.2336	-1.28166	-1.10683	-0.575374
aac(3)-III	-7.1507	-7.22447	-7.2225	-7.18096	-7.15721	-7.22514	-7.22338	-7.22447	-7.22508	-7.21625	-7.22493	-7.22042	-7.22455	-7.21953	-7.22495	-7.21987	-7.22508	-7.22028	-7.2252	-7.21892	-7.22509	-7.2249	-7.21952	-7.21911	-7.2063	-7.21778	-7.21945	-7.22199	-7.22082	-7.22518	-7.2249	-7.22198	-7.22513	-7.22005	-7.22506	-7.22009	-7.22503	-7.22504	-7.22036	-7.22505	-7.2234	-7.2246
aac(3)-VI	-7.72387	-7.72705	-7.72582	-7.7288	-7.72719	-7.72885	-7.72637	-7.72704	-7.72881	-7.72195	-7.72763	-7.72454	-7.72709	-7.72399	-7.7279	-7.7242	-7.72881	-7.68195	-7.72888	-7.72361	-7.72882	-7.72733	-7.72398	-7.72373	-7.71579	-7.7229	-7.72393	-7.72551	-7.72479	-7.70487	-7.72734	-7.7255	-7.72884	-7.7243	-7.7288	-7.72433	-7.72875	-7.72879	-7.7245	-7.7288	-7.72638	-7.72712
aac(6')-aph(2'')	-1.41796	-0.320317	-1.49574	-0.425643	-0.776008	-1.65659	-1.33216	-0.757794	-1.59117	-1.32257	-1.33799	-0.201858	-0.351335	-0.961748	-1.55734	-0.898261	-1.03922	-1.00866	-0.514677	-1.13335	0.125141	-1.6325	-1.58695	-1.14317	-1.3832	-1.56694	-1.05257	-1.61073	-1.45699	-1.66034	-1.38771	-0.965675	-0.423458	-1.59249	-1.37478	-1.59289	-0.84238	-1.58074	-1.59571	-1.64717	-1.41874	-0.973729
aac(6')-I	-0.722443	-0.18209	-0.627855	-0.433294	-0.534107	-0.944176	-0.22228	-0.696018	-0.215181	-0.332627	0.292018	-0.454964	-0.476544	-0.60826	-0.0749901	-0.518583	-0.46173	-0.366848	-0.505841	-0.858059	-0.400921	-0.180863	-0.502125	-0.385462	0.108076	-0.308485	0.70335	-0.787019	0.0160219	-0.454558	0.463044	-0.121479	0.290796	0.0805916	0.145176	-0.355441	-0.0453383	-0.0888796	0.00362934	-0.120954	-0.141089	-0.123317
aac(6')-II	-3.47335	-3.54988	-3.52501	-3.40485	-3.63049	-3.63475	-3.62892	-3.40987	-3.63372	-3.61521	-3.63124	-3.62439	-3.47833	-3.24378	-3.63167	-3.62339	-3.63376	-3.62414	-3.63579	-3.6215	-3.54472	-3.63074	-3.6227	-3.22659	-3.57687	-3.61899	-3.62256	-3.62697	-3.39032	-3.57109	-3.55509	-3.62695	-3.5551	-3.48628	-3.53354	-3.48697	-3.47489	-3.48067	-3.18668	-3.53027	-3.37946	-3.41331
aac(6')_2	-6.01166	-6.01303	-5.74876	-5.91929	-6.01308	-6.01381	-5.925	-6.01303	-6.01363	-6.00504	-6.01321	-6.01202	-6.01305	-5.87169	-6.01328	-6.01185	-6.01364	-6.01198	-6.01398	-6.0113	-6.01367	-6.01312	-6.01173	-6.01159	-5.98175	-6.00863	-6.0117	-6.01247	-6.01214	-5.9533	-6.01312	-6.01247	-5.97531	-6.0119	-6.01357	-6.01191	-6.01348	-6.01352	-6.012	-6.01354	-6.01281	-6.01306
aacA	-2.25802	-1.74814	-2.27114	-2.05983	-2.06753	-2.28837	-2.103	-2.19872	-2.00084	-2.2407	-1.97897	-2.13518	-2.06328	-1.88914	-1.86113	-2.26056	-2.15242	-2.13255	-1.96631	-1.97569	-2.08304	-2.13647	-2.25889	-1.98219	-2.15829	-2.24988	-1.62473	-2.2693	-1.77732	-2.22662	-1.69395	-1.98296	-1.8553	-2.01238	-2.02088	-1.91187	-1.99835	-1.93379	-1.75329	-1.90526	-2.10343	-1.79932
aacA29	-2.75469	-2.99885	-3.04627	-3.15707	-2.768	-3.15898	-3.15079	-2.93161	-3.10891	-2.92448	-3.15405	-3.01283	-3.00035	-2.87181	-3.15466	-2.88241	-2.94199	-2.79283	-3.00184	-2.98449	-2.91492	-3.07735	-3.1421	-2.64556	-3.0845	-3.13692	-2.75926	-3.14807	-2.91046	-2.98036	-3.0775	-3.14805	-3.04186	-3.00611	-3.15705	-3.00682	-3.04713	-3.10225	-3.14432	-3.15681	-3.15083	-3.07355
aadA	5.62455	5.66185	5.54473	5.52995	5.93933	4.46327	5.26092	5.69967	5.24116	5.62242	5.62648	5.6851	5.33676	5.84114	5.34722	5.85029	5.58663	5.79479	5.52001	5.87572	5.72728	5.50839	4.57527	5.78233	5.77699	5.41386	6.13364	4.86971	5.59734	5.34817	5.69299	5.71015	5.85767	5.61831	5.25399	5.51411	5.50428	5.06758	5.64956	5.25138	5.58965	5.45777
aadB	-0.101811	0.0652129	0.442741	-0.000510097	0.632203	-0.646527	-0.367317	0.00599343	-0.171699	-0.314348	0.20997	-0.458882	0.140956	0.0745817	-0.207987	0.103693	-0.0559986	0.169504	0.0637363	-0.15124	0.0262982	-0.225234	-0.626698	0.260557	0.229171	-0.0826813	0.358676	-0.499554	-0.321671	-0.321717	0.0303244	-0.432501	0.213418	-0.286917	-0.236276	-0.28871	0.311247	-0.215578	-0.230245	-0.440894	-0.17958	0.136965
aadE	-0.0401655	0.47616	-0.00581907	1.04981	0.184936	-0.251589	0.710969	0.445999	0.679449	0.0968952	1.50072	0.530559	0.682155	0.141255	0.90176	0.275789	0.586732	0.315981	1.39794	0.338594	0.972035	-0.0022604	-0.047345	0.32565	0.411501	0.633514	1.64583	0.26209	0.7152	0.518197	0.776882	0.782044	0.677278	0.264768	1.42812	0.111625	1.00358	1.33287	0.429392	1.05645	-0.109159	0.106713
aadK	-8.07689	-8.07745	-8.07724	-8.07783	-8.07748	-8.0779	-8.07733	-8.07745	-8.07787	-8.07656	-8.07755	-8.07701	-8.07746	-8.07692	-8.0776	-8.07695	-8.07788	-8.077	-8.0779	-8.07685	-8.0779	-8.0775	-8.07691	-8.07687	-8.07548	-8.07673	-8.07691	-8.07718	-8.07706	-8.07281	-8.0775	-8.07718	-8.0779	-8.07697	-8.07782	-8.07698	-8.07775	-8.07778	-8.07701	-8.0778	-8.07734	-8.07747
