# Supplementary material for: Pathogen surveillance in the informal settlement, Kibera, Kenya, using a metagenomics approach
Source: PLoS One. 2019 Oct 10;14(10):e0222531. doi: 10.1371/journal.pone.0222531 (PMC6786639; doi:10.1371/journal.pone.0222531)
Supplement: S11 Table — (XLSX) [file pone.0222531.s017.xlsx]

## Sheet: Table S11. Res - Raw counts
	25_Mon_S09	25_Wed_S09	26_Mon_S09	26_Wed_S09	27_Mon_S09	28_Mon_S09	28_Wed_S09	29_Mon_S09	29_Wed_S09	30_Mon_S09	30_Wed_S09	31_Mon_S09	31_Wed_S09	32_Mon_S09	32_Wed_S09	33_Mon_S09	33_Wed_S09	34_Mon_S09	34_Wed_S09	35_Mon_S09	35_Wed_S09	25_Mon_S10	25_Wed_S10	26_Mon_S10	26_Wed_S10	27_Mon_S10	27_Wed_S10	28_Mon_S10	28_Wed_S10	29_Mon_S10	29_Wed_S10	30_Mon_S10	30_Wed_S10	31_Mon_S10	31_Wed_S10	32_Mon_S10	32_Wed_S10	33_Wed_S10	34_Mon_S10	34_Wed_S10	35_Mon_S10	35_Wed_S10
ampH	0	1	1	2	3	0	1	2	0	0	2	0	0	1	5	0	0	0	1	1	3	2	0	2	1	0	3	0	1	2	2	1	0	1	3	0	0	2	1	1	0	8
ampS	0	0	5	1	8	0	1	0	2	0	2	0	0	1	0	0	0	1	1	0	3	2	0	0	0	0	5	0	2	1	4	1	0	0	3	2	0	0	0	4	1	10
ant(3'')-Ih-aac(6')-II	8	20	13	34	16	0	6	15	18	4	36	6	13	13	46	7	35	11	55	4	32	14	4	15	0	11	37	9	6	51	34	28	74	19	28	12	26	37	29	34	25	48
ant(4')-II	0	2	2	0	0	0	1	3	0	0	0	2	3	1	0	1	8	0	2	1	5	0	0	0	0	0	0	1	0	1	1	0	2	0	0	0	1	0	1	0	0	4
ant(6)-I	4	5	2	22	6	1	6	12	20	1	26	7	12	5	69	1	8	4	130	4	27	15	6	8	0	9	31	6	9	24	9	11	31	10	69	8	38	105	11	102	8	3
aph(2'')-I	0	0	0	0	0	0	0	0	1	0	0	0	2	0	0	0	2	0	1	0	0	0	0	0	0	0	0	0	1	0	0	0	0	0	0	0	0	1	0	0	0	0
aph(3')-I	7	33	10	23	31	3	3	9	20	4	16	11	8	9	11	8	26	4	87	10	32	3	1	13	0	6	14	3	6	15	56	37	49	11	26	4	52	4	5	14	1	17
aph(3')-II	1	0	0	0	0	0	0	1	0	0	1	0	0	0	0	0	0	0	0	1	0	1	0	0	0	0	0	0	2	1	1	1	0	0	2	0	0	0	0	2	0	0
aph(3')-III	1	1	1	8	7	1	1	0	1	0	6	1	6	3	1	2	2	0	12	2	15	3	1	1	0	2	15	4	1	4	2	6	2	6	3	2	6	0	1	1	1	3
aph(3')-VI	0	0	0	0	0	0	0	0	0	0	0	0	0	0	0	0	0	0	1	0	0	0	0	0	0	0	0	0	0	0	0	0	0	0	0	0	0	0	0	1	0	0
aph(3')-XV	0	1	1	1	0	0	3	0	1	1	2	0	2	0	0	1	5	1	5	0	1	1	0	3	0	1	1	0	0	1	2	2	2	0	0	0	1	0	1	0	1	1
aph(4)-I	0	0	0	0	0	0	0	0	0	0	0	0	0	0	0	0	0	0	0	2	0	0	0	0	0	0	0	0	0	0	0	0	0	0	0	0	0	0	0	0	0	0
aph(6)-Ic	0	0	0	0	0	0	0	1	0	0	0	0	0	0	0	0	0	0	0	0	0	0	0	0	0	0	0	0	0	0	0	0	0	0	0	0	0	0	0	0	0	0
ARR	5	30	13	36	41	3	8	20	27	3	78	10	23	15	57	11	24	13	76	6	40	6	4	8	2	13	71	10	17	67	61	20	77	14	50	13	60	82	18	84	16	40
blaACC	0	0	0	0	0	0	0	0	0	0	0	0	0	0	0	0	0	0	0	0	0	0	0	0	0	0	0	0	0	0	1	0	0	0	0	0	0	0	0	0	0	0
blaACI	1	5	15	32	36	0	5	2	12	1	9	1	17	4	14	0	9	0	9	1	12	6	3	5	0	10	14	0	5	13	18	6	33	13	7	18	13	4	2	10	3	20
blaACT	1	5	2	8	1	0	1	1	24	0	11	0	1	1	9	0	4	2	6	1	4	9	1	4	1	1	16	3	8	21	17	6	7	1	11	5	9	12	6	13	17	33
blaADC	2	0	0	2	0	0	0	0	0	0	1	0	0	0	0	1	0	0	0	0	0	0	0	0	0	0	1	0	0	1	1	1	12	0	3	0	0	1	0	1	0	0
blaAER	0	0	0	1	0	0	1	0	2	0	2	0	2	0	3	2	0	0	1	0	1	4	1	0	0	0	1	1	0	5	2	0	0	2	1	2	0	1	2	4	0	2
blaBES	0	0	1	1	0	0	0	0	0	0	1	0	0	0	2	0	0	0	1	1	1	2	0	0	0	0	5	1	2	3	3	1	0	1	2	0	1	0	3	0	1	2
blaCARB	40	209	65	499	292	8	73	169	351	82	248	87	113	116	163	80	382	41	634	62	409	12	7	58	4	29	132	26	50	245	97	65	673	47	240	38	965	249	28	244	23	144
blaCEPH	0	0	0	2	0	0	0	0	0	0	0	1	0	0	0	0	0	0	0	0	0	0	0	0	0	0	1	0	0	0	1	0	0	0	0	0	0	0	0	1	0	0
blaCFE	0	0	0	0	0	0	0	0	0	0	0	0	0	0	0	0	0	0	0	0	3	0	0	0	0	0	1	0	0	0	0	1	0	0	0	0	0	0	0	0	1	3
blaCMG	0	0	0	0	0	0	0	0	1	0	1	0	1	0	0	0	0	0	0	0	0	0	0	0	0	0	0	0	0	2	1	0	0	0	0	0	2	0	0	1	0	1
blaCMY	0	7	8	7	15	0	13	0	25	3	34	0	1	0	23	1	2	2	7	4	8	22	4	10	2	4	42	7	19	40	32	13	5	10	44	13	7	18	14	30	21	54
blaCTX-M	0	10	8	9	3	2	18	1	33	0	58	1	2	0	23	0	1	0	28	2	8	6	4	3	4	5	41	3	13	23	42	20	43	9	76	15	18	42	3	9	4	23
blaDES	0	4	2	2	2	0	6	2	17	2	14	0	1	4	14	1	6	8	4	2	2	114	3	3	0	9	58	12	26	166	18	16	7	23	23	26	14	22	35	26	21	4
blaDHA	0	0	0	3	0	0	1	0	1	0	1	0	0	0	2	0	0	0	0	0	0	2	0	1	0	0	2	0	1	3	0	0	0	0	1	1	1	0	0	0	1	0
blaEBR	0	0	0	3	0	0	0	0	3	0	2	0	1	0	0	0	0	0	0	0	2	0	0	1	0	0	0	0	0	1	0	0	7	0	3	0	2	2	0	2	0	0
blaERP	0	0	0	0	0	0	0	0	0	0	0	0	0	0	0	0	0	0	0	0	0	0	0	0	0	0	0	0	0	0	0	0	1	0	0	0	0	0	0	1	0	0
blaFOX	0	0	1	0	4	0	0	0	0	0	5	0	0	0	2	0	0	0	2	1	5	0	0	1	1	1	1	1	0	1	2	0	1	0	4	1	1	0	0	2	3	4
blaGES	9	12	15	33	25	1	8	15	17	4	43	3	10	15	24	6	32	10	47	6	38	9	8	10	2	8	21	2	12	21	39	24	41	6	27	7	6	16	6	21	16	22
blaHERA	0	0	0	0	0	0	0	0	0	0	0	0	0	0	0	0	0	0	0	0	0	0	0	0	0	0	0	0	0	0	0	0	0	0	0	0	0	0	0	0	1	0
blaIMP	1	0	0	0	2	0	0	6	0	1	0	1	0	4	0	0	0	0	0	0	0	3	0	0	0	0	0	0	0	3	0	0	0	0	0	2	0	0	1	0	1	0
blaKPC	0	0	0	0	0	0	0	0	0	0	0	0	0	0	0	0	0	0	0	0	0	0	0	0	0	0	0	0	0	0	0	0	0	0	0	0	1	0	0	0	0	0
blaL1	0	0	0	0	2	0	1	0	1	0	0	0	0	1	2	0	0	0	1	0	0	0	0	3	1	0	1	0	0	6	1	3	1	0	1	0	0	2	2	1	12	0
blaLAT	0	0	0	1	0	0	0	0	0	0	0	0	0	0	0	0	0	0	0	0	0	0	0	0	0	0	0	0	0	0	0	0	0	0	0	0	0	0	0	0	0	0
blaLCR	2	4	2	4	0	0	3	2	8	0	1	1	2	4	6	0	5	0	7	1	4	4	1	1	1	0	1	3	5	10	3	0	12	3	2	3	2	3	2	1	4	3
blaLEN	0	0	1	15	0	0	2	0	6	0	1	0	3	0	0	0	0	0	1	1	1	1	0	0	0	1	1	0	2	2	1	0	1	0	0	0	0	0	0	0	4	3
blaMIR	0	2	0	0	0	0	2	1	4	0	1	0	0	0	1	0	1	0	8	0	2	3	0	0	0	0	4	0	1	3	4	1	0	0	1	1	0	1	1	2	2	12
blaMOR	0	0	0	0	0	0	0	0	0	0	0	0	0	0	0	0	0	0	0	0	0	0	0	1	0	0	0	0	0	0	0	0	0	0	0	0	0	0	0	1	0	0
blaMOX	0	0	6	3	15	0	2	0	3	1	3	0	1	0	5	0	0	2	2	5	5	7	0	1	0	0	2	0	1	2	4	1	2	1	10	0	0	0	0	1	2	14
blaNPS	0	1	5	3	1	0	2	0	9	2	6	0	4	0	12	3	2	1	17	2	6	7	1	1	0	0	4	0	1	5	3	1	12	0	3	3	5	4	0	6	1	1
blaOCH	0	0	0	0	0	0	0	2	1	0	0	0	1	0	0	0	0	0	0	0	0	0	0	0	0	0	1	0	1	0	0	0	0	0	1	2	0	0	0	0	0	0
blaOKP	0	0	0	0	0	0	0	0	0	0	0	0	0	0	0	0	0	0	0	1	0	0	0	0	0	0	0	0	1	1	0	0	0	0	0	0	0	0	0	0	0	0
blaOXA	40	194	95	453	374	19	104	144	335	23	792	65	168	83	563	93	362	77	860	66	502	113	54	60	11	74	485	44	159	529	348	107	869	94	502	93	600	526	61	609	45	211
blaOXY	0	2	1	4	0	0	2	2	2	0	6	0	0	0	6	0	9	2	5	0	0	3	0	3	1	2	4	1	6	6	4	0	5	3	7	2	4	2	1	3	4	6
blaPAO	0	0	0	0	0	0	0	0	0	0	0	0	0	0	0	0	0	0	0	0	0	0	0	0	0	0	0	0	0	0	0	0	0	0	0	0	0	0	0	0	1	0
blaPER	0	1	2	0	0	0	0	0	0	0	3	0	0	0	1	0	0	0	1	0	0	0	0	2	0	0	1	0	0	0	0	0	0	0	0	0	0	0	0	1	0	0
blaPME	0	0	0	0	0	0	0	0	0	0	0	0	0	0	0	0	0	0	1	0	0	0	0	0	0	0	0	0	0	1	0	0	0	0	0	0	0	0	0	0	0	0
blaRAHN	0	0	1	0	0	0	0	0	0	0	1	0	0	0	0	0	0	0	0	0	0	1	2	0	0	0	1	1	0	2	0	2	0	0	0	0	0	1	0	0	1	0
blaROB	0	0	0	0	0	0	0	0	0	0	0	0	0	0	0	0	0	0	0	0	0	1	0	0	0	0	0	0	0	0	0	0	0	0	0	0	0	0	0	0	0	0
blaSED	0	0	0	0	0	0	0	0	0	0	0	0	0	0	0	0	0	0	0	0	0	0	1	0	0	0	0	0	0	0	0	0	0	0	0	0	0	0	0	0	0	0
blaSFO	0	0	0	0	0	0	0	0	0	0	1	0	0	0	0	0	0	0	0	0	0	0	0	0	0	0	0	0	0	0	0	0	0	0	0	0	0	0	0	0	0	1
blaSHV	0	5	4	6	1	0	3	1	5	0	1	0	3	0	5	0	6	0	1	0	1	3	0	0	0	1	5	6	8	9	6	0	1	1	19	4	0	5	2	1	4	5
blaSPM	0	0	0	0	0	0	1	0	0	0	0	0	0	0	0	0	0	0	0	0	0	0	0	0	0	0	0	0	0	0	0	0	0	0	0	0	0	0	0	0	0	0
blaTEM	6	128	78	220	22	12244	134	18	158	10	119	16	38	12	294	6	63	15	179	16	114	62	19	10	36	26	161	2255	58	143	133	57	50	62	261	51	96	71	20	111	42	153
blaTLA	0	0	0	0	0	0	0	0	0	0	2	0	0	0	3	0	0	0	0	0	1	0	0	0	0	0	1	0	0	0	1	0	0	0	0	0	0	1	0	0	0	0
blaTRU	0	1	0	0	0	0	0	0	0	0	0	0	0	0	0	0	0	0	0	0	0	0	0	0	0	0	0	0	0	0	0	0	0	0	0	0	0	0	0	0	0	0
blaVEB	1	1	1	5	9	0	1	0	11	0	46	0	0	0	53	1	1	2	15	4	26	1	6	0	1	3	30	0	7	13	12	1	4	3	29	0	16	64	0	48	2	2
blaVIM	0	0	0	1	0	0	0	0	0	0	0	0	0	0	0	0	0	0	0	0	1	0	0	0	0	0	0	0	0	0	0	0	0	0	2	0	0	0	0	0	1	0
blaZ	0	1	0	0	0	0	0	0	0	0	0	0	1	0	0	0	4	0	0	0	1	0	0	0	0	0	0	0	0	0	0	0	1	0	0	0	0	0	0	0	0	0
cat	2	12	1	19	4	1	0	14	5	1	18	11	24	4	4	3	14	4	52	5	53	4	0	5	0	0	4	0	1	16	3	12	23	0	7	0	22	12	1	9	6	4
catA	2	5	4	11	6	4263	4	4	8	3	30	0	3	1	15	1	6	3	47	2	20	6	2	2	2	3	31	869	6	19	20	16	11	8	26	6	5	4	1	5	5	11
catB	13	35	22	57	59	1	17	49	61	9	80	10	28	29	69	30	58	32	124	12	94	25	7	19	1	19	64	13	35	96	55	28	134	23	87	21	94	66	26	66	24	30
catQ	28	97	16	142	47	33	155	124	246	14	228	48	152	28	313	27	152	31	693	16	146	46	11	8	0	37	189	27	87	330	74	26	200	36	340	39	366	451	65	369	21	34
catS	2	0	0	0	0	0	0	0	0	0	0	0	0	0	0	0	0	1	1	0	0	0	0	0	0	0	0	0	0	0	0	0	0	0	0	0	0	0	0	0	0	0
cepA	0	1	0	0	2	0	0	0	1	0	4	0	0	0	13	0	0	0	0	0	0	0	0	1	1	0	0	0	0	0	2	2	0	2	1	0	3	0	0	3	0	2
cfiA	0	0	0	0	0	0	0	0	0	0	0	0	0	0	0	0	0	0	0	0	0	0	0	0	0	0	0	0	0	2	0	0	0	0	0	0	0	1	0	1	0	1
cfx	7	33	10	58	122	9	3	17	18	7	130	27	14	14	184	5	30	6	68	15	56	50	19	38	1	45	134	35	83	131	380	48	72	51	59	20	51	117	20	121	27	241
cml	0	2	1	2	5	0	0	1	4	1	6	0	0	0	5	0	4	2	4	1	4	3	1	1	0	1	3	0	1	1	7	0	2	0	9	2	2	5	0	2	1	8
cmlA1	42	85	132	163	202	10	49	94	142	31	354	36	57	69	235	47	125	74	216	51	205	164	26	62	13	39	266	19	134	180	274	116	206	88	215	45	76	151	57	160	89	150
cmlV	0	0	0	0	0	0	0	0	0	0	0	0	0	0	0	1	0	0	0	0	0	0	0	0	0	0	0	0	0	0	0	0	0	0	0	0	0	0	0	0	0	0
cmx	160	224	166	353	400	36	116	355	173	188	73	294	185	167	32	170	561	102	652	292	711	155	5	139	0	31	54	8	16	236	140	127	694	40	53	35	180	22	54	37	251	243
cph	0	0	1	2	2	0	0	0	2	1	1	0	0	0	1	0	0	0	0	0	3	1	0	0	0	0	2	0	0	3	3	3	0	0	3	1	2	0	0	4	2	6
ddlA2-Sc	0	0	0	0	0	0	0	0	0	0	0	0	0	0	0	0	0	0	0	0	0	0	0	0	0	0	0	0	0	1	0	0	0	0	0	0	0	0	0	0	0	0
dfrA	14	89	50	226	120	1533	53	57	172	20	275	34	53	23	227	35	118	31	318	28	251	70	17	36	9	25	181	349	72	208	133	65	221	51	253	49	251	179	31	211	55	122
dfrB	1	3	4	1	7	0	0	3	1	1	6	2	2	2	4	2	2	2	10	1	5	4	0	1	0	1	4	0	2	6	6	6	10	0	8	1	3	4	8	4	2	2
dfrD	0	0	0	2	0	0	1	0	1	0	0	0	1	0	0	0	4	0	6	0	4	0	0	0	0	1	0	0	0	0	0	1	0	0	0	0	0	1	0	1	0	1
dfrG	8	33	4	79	17	3	4	16	15	3	62	31	60	24	13	9	46	10	149	11	177	0	0	8	0	1	1	0	2	9	17	17	109	1	17	2	51	5	0	16	6	22
dfrK	0	0	0	0	0	0	0	0	0	0	0	0	0	0	0	0	0	0	1	0	0	0	0	0	0	0	0	0	0	0	0	0	0	0	0	0	0	0	0	0	0	0
ere(A)	19	63	30	82	107	5	33	58	82	24	66	26	49	44	144	57	75	50	239	33	70	79	6	23	2	33	91	16	58	269	51	39	150	74	95	61	105	168	46	187	17	37
ere(B)	0	1	0	3	3	0	0	0	7	0	15	2	0	0	2	0	3	7	25	0	9	2	1	1	0	0	3	0	0	13	3	2	2	0	9	1	16	7	0	17	2	3
erm(33)	0	0	0	0	0	0	0	0	0	0	0	0	0	0	0	0	0	0	1	0	0	0	0	0	0	0	0	0	0	0	0	0	1	0	0	0	0	0	0	0	0	0
erm(35)	0	0	0	1	0	0	0	0	0	0	2	0	0	0	0	0	0	0	0	0	0	0	0	0	0	0	0	0	0	0	0	0	0	1	0	0	0	0	0	0	0	0
erm(36)	1	5	0	5	6	0	2	2	4	0	0	1	6	0	0	3	5	0	7	3	11	0	0	1	0	0	0	0	0	0	3	9	2	0	0	3	2	2	2	0	2	16
erm(40)	0	0	0	0	0	0	0	0	0	0	0	0	0	0	0	0	0	0	0	0	0	1	0	0	0	0	0	0	0	0	0	0	0	0	0	0	0	0	0	0	0	0
erm(42)	0	0	0	0	0	0	0	0	0	0	0	0	0	0	0	0	0	0	0	0	0	0	0	0	0	0	0	0	0	0	0	0	0	0	1	0	0	1	0	0	0	0
erm(A)	6	2	0	7	4	0	1	3	6	0	4	7	3	0	2	1	5	0	17	3	39	1	0	0	0	0	1	0	1	9	0	0	7	3	3	0	22	8	1	7	0	1
erm(B)	3	14	2	38	7	6	6	9	0	3	28	18	23	4	5	4	8	2	50	3	69	18	3	5	1	6	19	11	0	8	6	11	32	8	18	2	28	7	4	17	5	8
erm(C)	0	0	0	1	0	0	1	0	0	0	0	0	1	0	0	0	1	0	1	0	1	0	0	0	0	0	0	0	0	1	0	0	0	0	0	0	0	0	0	1	0	0
erm(F)	1	3	2	11	17	5	7	2	12	1	55	5	2	3	77	4	6	1	26	1	23	15	3	6	0	6	33	8	4	20	51	9	20	9	22	1	26	69	4	90	3	10
erm(G)	3	0	4	2	8	3	0	7	0	1	1	5	0	3	0	1	4	0	1	2	3	18	9	4	0	10	23	14	0	6	0	14	1	11	1	3	0	0	6	4	2	0
erm(Q)	0	0	0	0	0	0	0	0	0	0	0	1	0	1	0	0	0	0	1	0	0	0	0	0	0	1	0	0	0	0	0	0	0	1	0	0	0	0	0	0	0	0
erm(T)	2	6	0	11	6	0	1	6	3	0	1	8	2	0	0	3	8	2	20	6	31	0	1	3	0	0	0	0	0	2	0	0	14	0	4	0	22	1	0	0	1	2
erm(X)	10	5	28	9	56	4	12	4	16	3	0	3	4	29	0	8	5	2	10	10	20	2	1	9	0	4	5	0	1	15	4	2	4	1	2	9	10	2	0	0	0	9
fexA	0	1	0	0	0	0	0	0	1	1	1	0	1	0	0	0	1	0	0	0	0	0	0	0	0	1	0	0	0	0	1	1	0	1	1	0	2	1	0	0	0	0
floR	73	146	123	212	195	17	68	99	193	26	159	46	93	68	95	69	165	61	295	46	141	121	7	77	9	42	131	34	98	279	147	120	363	88	160	75	204	145	130	137	138	121
fosA	5	2	10	15	18	0	6	0	22	0	4	14	7	2	3	1	4	3	8	0	6	10	1	2	1	4	6	3	16	34	6	3	5	5	11	9	5	7	4	9	16	32
imiH	0	0	0	0	0	0	0	0	0	0	1	0	0	0	0	0	0	0	0	0	0	0	0	0	0	0	1	0	0	0	0	0	0	0	0	2	0	0	0	2	0	1
lnu(A)	0	2	0	0	0	0	0	1	0	0	1	0	2	0	1	0	0	0	1	0	2	1	0	5	0	0	4	0	0	1	0	0	0	0	0	0	1	0	0	1	2	0
lnu(B)	3	14	2	31	15	2	18	18	50	1	55	4	26	5	71	7	20	4	148	3	54	8	6	5	0	5	45	3	14	69	13	7	32	5	85	7	92	119	10	111	7	10
lnu(C)	7	0	6	2	7	6	1	6	3	7	0	9	0	5	2	1	0	1	4	6	2	39	9	4	0	16	47	15	0	13	0	8	0	26	0	6	6	4	11	3	10	0
lnu(D)	4	5	5	5	4	6	13	52	20	1	5	13	17	8	24	9	14	16	35	1	12	8	1	0	0	2	12	8	7	169	8	1	6	3	22	19	29	39	14	43	13	3
lnu(F)	4	13	3	7	16	2	4	20	7	2	0	18	10	9	2	11	18	8	34	4	6	2	1	8	0	1	2	0	2	2	4	1	21	1	2	2	3	0	2	2	2	1
lsa(A)	0	0	0	0	0	0	0	0	7	0	0	0	0	0	0	1	0	0	0	0	0	0	0	0	0	0	2	0	0	0	0	0	0	0	0	0	0	0	0	0	0	0
lsa(C)	1	1	4	6	4	1	0	4	2	0	1	2	1	1	0	1	9	1	8	0	9	0	0	1	0	0	1	0	0	0	0	1	14	0	2	0	4	0	0	0	0	10
mcr-1	0	0	0	0	0	0	0	0	0	0	0	0	0	0	0	0	0	0	0	0	0	0	0	0	0	0	0	0	0	0	0	0	0	0	0	0	0	0	0	0	2	0
mecA	0	0	0	0	2	0	0	1	0	0	1	0	0	1	0	0	0	0	0	0	0	0	0	0	0	0	0	0	0	0	0	0	1	0	0	0	0	0	0	0	0	0
mef(A)	113	342	112	744	260	165	535	449	782	65	760	233	610	159	834	91	611	160	2268	96	798	298	112	96	7	214	895	202	217	1371	244	220	835	217	984	208	1065	1243	245	1049	112	123
mef(B)	38	94	26	65	49	72	145	269	228	23	100	127	182	90	238	93	204	139	392	19	74	59	16	20	2	55	148	83	84	1288	88	21	137	63	194	116	198	373	97	338	51	11
mph(A)	2	14	51	35	24	2	23	6	40	6	54	2	6	2	78	3	11	18	51	7	34	27	7	16	7	8	65	11	36	51	69	64	35	22	102	18	13	36	15	43	69	90
mph(C)	0	1	0	0	1	1	0	0	0	0	0	0	1	0	0	0	0	0	0	0	0	0	0	0	0	0	0	0	0	0	0	0	1	0	2	0	1	0	0	0	0	0
mph(E)	13	130	11	252	285	3	37	76	140	26	560	80	63	49	313	66	181	9	826	13	394	20	6	50	3	16	133	10	40	143	111	26	598	48	252	10	825	430	39	399	12	61
msr(A)	0	0	0	0	0	0	0	2	0	0	0	1	2	0	2	0	3	0	2	0	1	0	0	0	0	0	0	0	0	0	0	0	2	0	0	0	0	0	2	0	0	1
msr(C)	0	0	0	1	0	0	1	0	1	0	3	0	0	0	0	0	0	0	0	0	0	0	0	0	0	0	0	0	0	0	0	1	1	0	1	0	1	1	0	0	0	1
msr(D)	114	737	149	1271	360	176	902	595	1502	68	1293	280	1145	152	1440	169	1143	130	3730	89	1279	211	94	101	14	307	1145	223	576	1734	500	260	1477	207	1801	276	1856	2026	298	1849	102	223
msr(E)	63	454	97	816	727	16	188	228	539	57	1295	154	281	173	731	113	553	25	1830	68	964	54	44	109	5	85	607	73	169	550	599	179	1630	218	621	73	1933	1016	138	1014	33	259
nimB	0	0	0	0	0	0	0	0	0	0	0	0	0	0	0	0	0	0	0	0	0	0	0	0	0	0	1	0	0	0	0	0	0	0	0	0	0	0	0	0	0	0
nimC	0	0	0	0	0	0	0	0	0	0	0	0	0	0	1	0	0	0	0	0	0	0	0	0	0	0	1	0	0	1	0	0	0	0	0	0	0	0	0	0	0	0
nimE	0	0	2	0	7	0	0	0	4	0	26	0	0	0	61	0	0	0	3	0	1	1	0	5	1	1	4	1	0	6	6	9	4	5	12	1	1	10	1	17	0	2
nimJ	2	0	3	2	2	0	1	0	4	0	2	0	0	1	4	0	1	0	2	0	3	0	0	0	0	1	0	0	3	3	1	0	9	1	0	0	5	0	0	1	0	0
norA	0	0	0	0	0	0	0	0	0	0	0	0	0	0	0	0	1	0	0	0	0	0	0	0	0	0	0	0	0	0	0	0	0	0	0	0	0	0	0	0	0	1
ole(C)	0	0	0	0	0	0	0	0	0	0	0	0	0	0	0	0	0	0	0	0	0	0	0	1	0	0	0	0	0	0	0	0	0	0	0	0	0	0	0	0	0	0
oqxA	1	10	15	60	1	0	14	3	20	2	8	0	8	1	7	1	13	9	23	7	10	20	3	7	3	5	26	3	28	43	22	13	5	8	39	9	11	10	5	15	33	32
oqxB	8	43	43	149	16	2	36	17	110	10	60	5	25	6	51	8	55	23	69	18	39	91	5	36	11	22	103	9	88	163	77	58	33	33	132	50	30	50	42	53	138	123
penA	0	1	0	1	8	0	0	0	0	0	1	0	0	2	0	0	0	0	1	0	2	0	0	0	0	0	0	0	1	0	0	0	9	0	1	0	0	0	1	0	1	0
POM-1	0	0	0	0	0	0	0	0	0	0	0	0	0	0	0	0	0	0	0	0	0	0	0	0	0	1	0	0	0	0	0	0	0	0	0	0	0	0	2	0	0	0
qepA	0	2	1	1	0	0	0	1	1	0	0	0	0	0	1	0	1	0	0	0	0	1	0	0	0	0	0	0	0	1	0	0	1	0	1	3	0	0	1	1	2	0
qnrA	0	0	0	0	0	0	0	0	2	0	1	0	0	0	3	0	0	0	0	0	0	1	0	0	0	0	5	0	0	1	1	0	0	0	2	1	0	3	0	1	1	3
qnrB	0	1	0	1	4	0	1	0	4	0	23	0	3	0	10	0	0	1	7	0	1	3	5	2	0	2	18	2	6	17	14	3	0	7	10	4	1	10	3	5	1	9
qnrD	0	3	1	5	2	0	0	0	5	0	1	0	0	0	0	0	2	0	8	0	1	2	0	0	0	0	4	0	0	0	2	0	2	0	0	1	2	2	0	3	2	0
qnrS	0	1	7	9	10	0	7	1	10	0	94	0	1	0	58	0	2	2	20	1	17	3	8	1	0	5	66	3	14	10	42	6	6	2	46	7	5	21	2	35	2	10
qnrVC	0	0	1	3	1	0	0	0	0	0	31	0	0	0	29	0	0	0	3	0	5	1	6	1	1	0	14	0	1	1	7	0	2	1	16	0	5	7	0	14	0	6
rmtD	1	0	0	0	0	0	0	0	0	0	0	0	0	0	0	1	0	0	0	0	0	0	0	0	0	0	0	0	0	0	0	0	0	1	0	0	0	0	0	0	0	0
rmtF	0	0	0	2	0	1	0	0	0	0	1	0	0	1	0	0	0	0	0	0	1	0	0	1	0	0	0	0	0	0	0	0	0	0	0	0	0	0	0	0	0	0
spc	0	0	0	0	0	0	0	0	0	0	0	0	0	0	0	0	0	0	0	0	0	0	0	0	0	0	0	0	0	0	0	0	1	0	0	0	0	0	0	0	0	0
sph	0	1	0	2	0	0	0	0	0	0	1	0	0	0	0	0	0	0	0	0	0	1	0	0	0	0	1	1	0	12	2	0	0	1	2	0	0	0	1	0	5	1
str	6	20	2	26	5	0	2	13	3	1	13	6	17	2	2	4	15	0	58	0	66	2	0	5	0	0	2	1	0	0	6	3	47	0	5	0	16	5	0	6	2	2
strA	130	481	243	833	368	8558	302	191	740	92	802	102	339	148	486	133	490	189	1069	126	623	340	52	165	35	126	538	1734	371	860	936	361	1060	340	711	273	873	549	442	591	471	665
strB	134	537	328	942	491	10771	397	234	887	129	917	130	304	219	534	121	634	196	1245	166	673	400	84	212	49	177	736	2129	413	1091	1152	442	1261	467	831	414	1024	631	499	686	542	721
sul1	607	1308	680	1670	1596	6350	623	1190	1353	416	1277	779	897	690	995	868	1839	753	3291	762	2333	1099	162	578	142	317	1213	1511	710	2001	1371	843	2910	611	963	542	1381	1039	888	1226	1032	1277
sul2	303	911	525	1377	1126	10351	578	549	1529	227	1365	245	528	474	945	333	1114	447	2243	277	1280	904	131	536	91	349	1108	2173	709	2618	1878	1071	2004	805	1036	642	1579	1180	973	1142	1331	1383
sul3	42	71	37	81	83	248	38	60	68	26	43	28	51	52	63	44	100	49	230	34	133	53	4	37	7	10	53	60	32	104	74	43	172	29	49	31	78	71	32	57	58	79
tet(30)	0	0	0	0	0	0	1	0	0	0	0	0	0	0	0	0	0	0	0	0	0	0	0	0	0	0	0	0	0	0	0	0	1	0	0	0	0	0	0	0	1	0
tet(31)	0	4	1	6	12	0	1	2	12	0	10	1	2	0	1	3	6	0	33	2	20	1	0	1	0	1	3	2	2	3	5	2	26	0	12	0	20	5	1	6	0	4
tet(32)	72	280	73	335	124	140	458	393	545	32	370	199	516	96	516	102	569	111	1237	33	249	95	37	32	15	111	479	130	204	1255	248	67	426	63	480	128	621	722	148	649	35	50
tet(33)	18	48	25	82	53	15	27	49	22	17	7	31	44	27	2	32	81	15	144	30	70	9	0	17	0	3	4	1	2	23	11	5	132	4	11	1	46	1	7	7	19	58
tet(36)	0	0	0	3	6	0	1	0	7	0	52	1	2	0	62	0	3	0	23	0	7	0	1	1	0	0	24	0	1	5	5	1	9	1	22	0	21	78	2	51	1	1
tet(39)	10	96	18	183	168	2	38	47	88	7	396	30	79	17	202	25	140	13	499	16	263	14	9	25	1	18	161	13	62	159	127	36	464	39	176	12	378	305	31	286	9	58
tet(40)	14	68	90	153	48	13	23	18	124	15	32	18	29	21	26	7	22	11	21	19	65	31	12	31	70	36	47	16	25	70	63	41	58	34	17	25	23	5	21	19	30	46
tet(41)	0	0	0	0	0	0	0	0	0	0	3	0	0	0	0	0	0	0	0	0	0	0	0	0	0	0	0	0	0	6	0	0	0	0	0	0	0	0	1	1	4	0
tet(42)	0	0	0	0	0	0	0	0	1	0	0	0	0	0	0	1	1	0	2	0	0	0	0	1	0	0	0	0	0	0	0	0	0	0	0	0	1	0	0	2	1	0
tet(43)	0	0	0	0	1	0	0	0	0	0	0	0	0	0	0	0	1	0	0	0	0	0	0	0	0	0	0	0	0	0	0	0	0	0	0	0	0	0	0	0	0	0
tet(44)	15	12	12	57	18	21	15	19	107	8	44	31	9	12	292	11	16	12	703	11	101	103	20	15	4	38	117	33	44	105	22	33	71	45	267	31	217	508	65	498	19	12
tet(A)	48	144	170	203	215	17	146	83	369	25	481	71	78	68	506	55	141	91	446	55	229	312	71	78	112	67	536	68	286	534	403	175	273	170	370	179	281	329	214	437	180	344
tet(B)	1	11	7	8	32	0	16	2	52	3	14	1	4	2	14	3	8	4	113	1	28	1	1	5	2	3	13	7	4	16	3	17	57	1	39	7	26	4	3	7	2	9
tet(C)	17	42	53	51	97	4	28	56	94	17	130	29	32	42	175	45	63	59	104	21	78	125	27	32	11	37	213	38	99	350	102	59	79	101	133	86	62	144	78	172	71	81
tet(D)	2	16	10	21	4	0	8	3	23	2	21	0	2	2	26	0	3	10	10	3	9	26	4	8	3	5	29	15	19	34	27	19	14	16	105	16	11	68	9	21	12	22
tet(E)	0	0	2	3	8	0	0	0	0	0	11	0	0	0	8	0	1	0	1	0	3	2	0	4	0	0	2	0	2	0	3	3	0	0	4	0	3	4	2	2	2	6
tet(G)	42	107	93	173	83	17	81	87	96	13	107	25	94	37	24	44	96	45	174	20	116	46	3	47	5	15	39	8	23	109	71	38	244	30	98	25	93	28	43	32	76	56
tet(H)	8	44	3	161	44	1	14	40	31	13	29	19	15	16	12	14	51	1	105	12	66	0	0	12	0	2	10	12	10	7	13	3	157	2	43	2	256	6	9	30	3	6
tet(J)	0	0	0	0	0	0	0	0	0	0	0	0	0	0	0	0	0	0	0	0	0	0	1	0	0	0	0	0	0	0	0	0	0	0	0	0	0	1	0	0	0	0
tet(K)	0	1	0	2	0	0	0	1	1	0	1	3	1	1	0	1	1	1	1	2	6	0	0	1	0	0	0	0	0	0	0	0	4	0	0	0	2	1	0	0	0	1
tet(L)	0	1	1	5	5	0	3	0	4	0	3	0	4	4	4	4	2	0	8	1	9	0	0	0	0	0	6	4	1	4	0	3	4	4	10	0	7	2	1	7	5	6
tet(M)	38	208	27	553	169	64	285	162	554	26	1022	77	349	59	718	46	349	58	1847	46	914	61	38	46	4	83	575	61	204	455	239	79	626	80	1082	91	862	1092	96	894	41	104
tet(O)	57	226	67	502	285	115	349	204	844	34	404	102	379	65	617	57	468	92	1545	46	591	133	76	66	30	126	646	118	182	999	177	92	513	118	720	102	749	1032	90	691	75	90
tet(Q)	80	30	110	49	182	168	7	101	48	53	239	128	9	110	518	28	21	48	76	74	99	610	205	140	15	307	980	283	24	305	274	356	85	482	117	114	76	524	206	374	121	31
tet(S)	14	98	11	286	57	10	13	52	64	9	394	51	132	47	71	18	66	14	628	41	459	6	1	24	2	5	39	6	17	49	109	20	312	12	183	4	180	44	5	131	15	23
tet(T)	4	12	1	40	5	0	6	19	12	3	28	5	17	5	9	3	13	2	74	9	84	1	1	3	0	1	2	1	1	4	0	3	20	9	21	0	93	8	3	19	0	2
tet(U)	0	0	0	0	0	0	0	0	0	0	0	0	0	0	0	0	0	0	0	0	0	0	0	0	0	0	0	0	0	0	0	0	1	0	0	0	1	0	0	0	0	0
tet(V)	0	0	0	0	0	0	0	0	0	0	0	0	0	0	0	0	0	0	0	0	0	1	0	0	0	0	0	0	0	0	0	0	0	0	0	0	0	1	0	0	0	0
tet(W)	193	543	317	534	553	162	361	352	619	81	268	373	513	208	365	206	570	249	782	171	403	1069	99	177	54	305	699	237	321	1597	593	316	521	373	372	421	376	324	383	440	286	364
tet(X)	7	7	3	45	20	4	6	5	28	0	65	6	1	3	77	4	11	1	79	5	58	9	5	6	0	9	29	7	7	33	17	10	103	11	35	3	56	72	6	82	7	33
tet(Y)	2	2	3	8	8	0	1	3	3	1	2	2	2	4	0	2	6	0	4	3	4	0	0	1	0	0	0	0	4	4	0	1	9	0	4	0	5	2	1	3	6	1
tet(Z)	3	4	0	0	4	0	0	3	2	0	0	1	3	1	0	2	4	3	7	1	5	1	0	1	0	1	0	0	1	4	0	1	7	0	0	1	0	1	1	0	0	2
tetA(P)	5	4	8	23	3	3	7	9	13	1	23	7	7	3	29	0	16	4	53	3	36	5	4	3	2	17	27	6	9	40	3	9	18	11	58	3	38	48	13	40	7	6
tetB(P)	4	5	17	23	6	1	7	10	11	5	38	8	10	5	30	3	7	13	42	4	31	4	0	9	0	13	31	5	8	33	2	20	24	8	79	26	36	38	14	41	11	7
VanA	0	2	1	2	2	1	0	0	0	0	1	0	0	0	0	0	0	1	0	0	6	0	0	0	0	0	2	1	0	2	0	0	3	0	0	0	2	0	0	1	0	0
VanH	0	0	0	0	0	0	0	1	0	1	0	0	0	0	0	0	0	0	0	0	0	0	0	0	0	1	0	0	0	0	0	0	0	0	0	0	0	0	0	0	1	0
VanR	0	0	0	1	0	1	0	0	0	0	0	1	0	0	0	0	0	0	0	0	4	0	0	0	0	0	1	0	0	0	0	0	0	0	0	0	1	0	0	0	0	1
VanS	0	0	1	1	0	0	1	1	0	0	0	0	1	0	0	0	1	0	1	1	0	0	0	0	0	0	0	0	0	1	0	0	1	0	0	0	0	0	0	0	0	1
VanT	1	1	0	6	1	0	1	0	2	0	1	0	0	0	0	1	4	0	0	0	24	1	1	3	0	0	1	3	0	1	1	1	3	2	1	1	0	0	0	2	0	5
VanW	0	0	0	0	0	1	0	0	0	0	1	0	0	0	0	0	0	0	0	0	1	0	0	0	0	0	0	0	0	0	0	0	2	0	1	0	0	0	1	0	0	0
VanX	0	0	0	0	0	0	0	0	0	0	0	0	0	0	0	0	0	0	0	0	0	1	0	0	0	0	1	0	0	0	0	0	0	1	0	0	0	0	0	0	0	0
VanXY	0	0	0	1	0	0	0	0	0	0	1	0	1	0	0	0	3	0	0	0	5	0	0	0	0	0	0	0	0	2	0	0	0	0	0	1	0	2	0	0	0	0
vat(B)	0	0	0	0	0	0	0	2	0	0	0	2	0	0	0	0	0	0	0	0	0	0	0	0	0	0	1	0	0	4	0	0	0	0	0	0	3	0	2	0	0	0
vga(A)	0	0	0	0	0	0	0	0	0	0	0	0	0	0	0	0	0	0	0	0	1	0	0	0	0	0	0	0	0	0	0	0	0	0	0	0	0	0	0	0	0	0
aac(3)-I	7	6	7	16	9	0	1	6	9	1	7	3	6	4	5	6	14	7	21	3	22	6	0	10	0	3	5	2	2	8	4	13	27	0	8	2	10	1	5	8	14	8
aac(3)-Ib-aac(6')-I	0	3	1	7	2	0	1	2	5	1	12	0	0	3	11	0	4	1	10	1	4	1	3	1	0	3	3	2	3	10	7	5	10	4	8	0	6	6	3	12	1	9
aac(3)-II	1	12	6	4	7	0	14	0	23	0	24	0	1	4	10	0	2	3	2	2	7	2	0	5	2	4	17	0	5	9	32	2	35	9	48	6	16	3	2	5	5	19
aac(3)-III	1	0	0	1	1	0	0	0	0	0	0	0	0	0	0	0	0	0	0	0	0	0	0	0	0	0	0	0	0	0	0	0	0	0	0	0	0	0	0	0	0	0
aac(3)-VI	0	0	0	0	0	0	0	0	0	0	0	0	0	0	0	0	0	1	0	0	0	0	0	0	0	0	0	0	0	1	0	0	0	0	0	0	0	0	0	0	0	0
aac(6')-aph(2'')	1	30	1	42	15	0	3	15	1	1	4	20	29	5	1	6	15	5	68	3	100	0	0	3	0	0	4	0	1	0	3	7	54	0	5	0	19	1	0	0	2	10
aac(6')-I	1	14	3	13	6	0	11	3	23	3	36	4	7	2	21	3	13	5	20	0	16	15	3	4	2	4	27	1	12	20	43	11	66	12	41	5	27	26	11	25	13	16
aac(6')-II	1	1	1	5	0	0	0	3	0	0	0	0	2	3	0	0	0	0	0	0	2	0	0	3	0	0	0	0	2	2	1	0	2	1	2	1	3	3	4	2	3	3
aac(6')_2	0	0	3	2	0	0	1	0	0	0	0	0	0	1	0	0	0	0	0	0	0	0	0	0	0	0	0	0	0	2	0	0	1	0	0	0	0	0	0	0	0	0
aacA	0	9	0	5	3	0	2	1	7	0	5	1	3	3	8	0	3	1	14	2	5	2	0	2	0	0	6	0	5	2	11	3	14	2	6	3	6	8	5	9	2	8
aacA29	3	2	1	0	6	0	0	3	1	1	0	1	2	2	0	2	5	3	6	1	6	1	0	4	0	0	3	0	2	6	1	0	3	1	0	1	2	1	0	0	0	1
aadA	349	772	501	1081	1109	273	393	808	790	222	848	440	516	466	633	495	1252	492	1994	444	1558	682	74	409	63	213	643	180	419	1385	859	569	2069	384	751	339	947	546	418	723	604	609
aadB	6	18	27	26	54	1	5	16	19	2	27	2	21	9	12	10	25	12	55	5	31	10	0	12	2	5	15	2	4	19	18	3	50	4	15	4	42	15	5	7	9	21
aadE	2	18	4	73	10	4	23	17	45	2	91	11	26	4	44	6	39	7	214	6	74	6	2	6	1	9	46	8	16	52	32	21	54	6	119	4	62	100	9	71	3	8
aadK	0	0	0	0	0	0	0	0	0	0	0	0	0	0	0	0	0	0	0	0	0	0	0	0	0	0	0	0	0	1	0	0	0	0	0	0	0	0	0	0	0	0
