# Supplementary material for: Pathogen surveillance in the informal settlement, Kibera, Kenya, using a metagenomics approach
Source: PLoS One. 2019 Oct 10;14(10):e0222531. doi: 10.1371/journal.pone.0222531 (PMC6786639; doi:10.1371/journal.pone.0222531)
Supplement: S13 Table — (XLSX) [file pone.0222531.s019.xlsx]

## Sheet: Table S13.QC Read Count
HiSeq					MiSeq
Sample	Site	Raw Reads	After Quality Assesment	notPhiX	Sample	Site	Raw Reads	After Quality Assessment
Week_25_Mon	9	23983352	21919967	20744996	Week_25_Mon	9	1703028	1684985
Week_25_Mon	10	113846982	51229355	46876240	Week_25_Mon	10	1718106	1694776
Week_25_Wed	0	56998658	46625416	43843230	Week_25_Wed	9	3371046	3343577
Week_25_Wed	10	36081060	22981328	21298720	Week_25_Wed	10	3754976	3707271
Week_26_Mon	9	37397676	34639069	32891840	Week_26_Mon	9	4448184	4398212
Week_26_Mon	10	24099716	21107430	20083344	Week_26_Mon	10	2711720	2671520
Week_26_Wed	9	83079764	76341586	72304132	Week_26_Wed	9	6179448	6122536
Week_26_Wed	10	93771816	3554356	3103212	Week_26_Wed	10	2277610	2225712
Week_27_Mon	9	62215464	47730480	45329240	Week_27_Mon	9	1656176	1623702
Week_27_Mon	10	25276308	17843509	16534716	Week_27_Mon	10	2286010	2257008
Week_27_Wed	10	44804066	22721617	21080220	Week_27_Wed	10	4719990	4677547
Week_28_Mon	9	112004492	104124022	98497372	Week_28_Mon	9	1847540	1822280
Week_28_Mon	10	41887894	32812631	30518080	Week_28_Mon	10	3305006	3259539
Week_28_Wed	9	57355172	39644450	37390670	Week_28_Wed	9	4320284	4296986
Week_28_Wed	10	44635044	27894511	25759298	Week_28_Wed	10	3840490	3788567
Week_29_Mon	9	49424182	45701642	43825878	Week_29_Mon	9	960908	938012
Week_29_Mon	10	131394012	122201216	117145794	Week_29_Mon	10	3001634	2970397
Week_29_Wed	9	87669128	81028562	77194602	Week_29_Wed	9	2563038	2530265
Week_29_Wed	10	63507688	49972155	46971322	Week_29_Wed	10	1987512	1963853
Week_30_Mon	9	15696950	13939731	13228550	Week_30_Mon	9	2114666	2080693
Week_30_Mon	10	52171180	32496217	30470938	Week_30_Mon	10	1434050	1404780
Week_30_Wed	9	67926412	52982414	50294380	Week_30_Wed	9	1897166	1877145
Week_30_Wed	10	108927994	99015582	92999540	Week_30_Wed	10	3102404	3077585
Week_31_Mon	9	38556612	30411361	24287168	Week_31_Mon	9	2148764	2118059
Week_31_Mon	10	42700220	26438861	23002332	Week_31_Mon	10	2604338	2571083
Week_31_Wed	9	69621806	47000530	44319806	Week_31_Wed	9	2501128	2483579
Week_31_Wed	10	90110028	75184829	72107716	Week_31_Wed	10	3096364	3070179
Week_32_Mon	9	25903346	22560525	21345660	Week_32_Mon	9	1500342	1477296
Week_32_Mon	10	78501342	43415720	23132764	Week_32_Mon	10	711846	697981
Week_32_Wed	9	98792326	56320641	53615880	Week_32_Wed	9	3133766	3103204
Week_32_Wed	10	74111240	68245514	65430620	Week_32_Wed	10	1896260	1880138
Week_33_Mon	9	153100570	82254730	22432254	Week_33_Mon	9	1089542	1074390
Week_33_Wed	9	92039452	82688663	78009194	Week_33_Wed	9	1301202	1285669
Week_33_Wed	10	84275374	71525734	68224746	Week_33_Wed	10	1945650	1919349
Week_34_Mon	9	57543178	37812638	23805940	Week_34_Mon	9	1061406	1046655
Week_34_Mon	10	37195992	27150304	24095126	Week_34_Mon	10	3615608	3566047
Week_34_Wed	9	153161556	141645740	135053424	Week_34_Wed	9	1505140	1485902
Week_34_Wed	10	1.08518e+08	72820961	69668112	Week_34_Wed	10	2183118	2153802
Week_35_Mon	9	22433378	20533899	19529174	Week_35_Mon	9	1374380	1355754
Week_35_Mon	10	45730280	39485761	37490654	Week_35_Mon	10	3405538	3376315
Week_35_Wed	9	95348395	86567966	81744936	Week_35_Wed	9	2273056	2239069
Week_35_Wed	10	66772322	47798230	44652824	Week_35_Wed	10	1166882	1142569
