# Supplementary material for: Pathogen surveillance in the informal settlement, Kibera, Kenya, using a metagenomics approach
Source: PLoS One. 2019 Oct 10;14(10):e0222531. doi: 10.1371/journal.pone.0222531 (PMC6786639; doi:10.1371/journal.pone.0222531)
Supplement: S14 Table — (XLSX) [file pone.0222531.s020.xlsx]

## Sheet: Table S14. Typhi counts
# database	strain	abundance	size (bp)	nucleotides	covered_positions	coverage	depth	reads	reads_uniq	nm	desc	superfamily	superfamilyTax	phylum	phylumTax	class	classTax	order	orderTax	family	familyTax	genus	genusTax	species	speciesTax	strain	strainTax
Bacteria	CP003278.1	115.529	4768352	1480304220	4765593	0.999	310.444	11017636	238439	8761756	Salmonella enterica subsp. enterica serovar Typhi str. P-stx-12, complete genome	Bacteria	2	Proteobacteria	1224	Gammaproteobacteria	1236	Enterobacteriales	91347	Enterobacteriaceae	543	Salmonella	590	Salmonella enterica	28901	P-stx-12	1132507
Bacteria	AE014613.1	109.599	4791961	1410684507	4779917	0.997	294.386	10503908	296	8371416	Salmonella enterica subsp. enterica serovar Typhi Ty2, complete genome	Bacteria	2	Proteobacteria	1224	Gammaproteobacteria	1236	Enterobacteriales	91347	Enterobacteriaceae	543	Salmonella	590	Salmonella enterica	28901	Ty2	209261
Bacteria	AL513382.1	106.507	4809037	1375064182	4758748	0.99	285.933	10243964	5849	8181130	Salmonella enterica subsp. enterica serovar Typhi str. CT18, complete chromosome	Bacteria	2	Proteobacteria	1224	Gammaproteobacteria	1236	Enterobacteriales	91347	Enterobacteriaceae	543	Salmonella	590	Salmonella enterica	28901	CT18	220341
Bacteria	CP012091.1	105.443	4793553	1357007414	4744414	0.99	283.09	10108956	532	8073271	Salmonella enterica subsp. enterica serovar Typhi strain PM016/13, complete genome	Bacteria	2	Proteobacteria	1224	Gammaproteobacteria	1236	Enterobacteriales	91347	Enterobacteriaceae	543	Salmonella	590	Salmonella enterica	28901	PM016/13	90370
Bacteria	CP002099.1	105.187	4791958	1352954513	4779618	0.997	282.339	10081014	1907	8041013	Salmonella enterica subsp. enterica serovar Typhi str. Ty21a, complete genome	Bacteria	2	Proteobacteria	1224	Gammaproteobacteria	1236	Enterobacteriales	91347	Enterobacteriaceae	543	Salmonella	590	Salmonella enterica	28901	Ty21a	527001
Bacteria	CP012151.1	104.422	4798993	1345268892	4750060	0.99	280.323	10022378	680	8002393	Salmonella enterica subsp. enterica serovar Typhi strain B/SF/13/03/195, complete genome	Bacteria	2	Proteobacteria	1224	Gammaproteobacteria	1236	Enterobacteriales	91347	Enterobacteriaceae	543	Salmonella	590	Salmonella enterica	28901	B/SF/13/03/195	90370
Bacteria	CP000026.1	10.516	4585229	128060974	2875344	0.627	27.929	964370	114	782554	Salmonella enterica subsp. enterica serovar Paratyphi A str. ATCC 9150, complete genome	Bacteria	2	Proteobacteria	1224	Gammaproteobacteria	1236	Enterobacteriales	91347	Enterobacteriaceae	543	Salmonella	590	Salmonella enterica	28901	ATCC 9150	295319
Bacteria	FM200053.1	10.492	4581797	127644395	2883157	0.629	27.859	961416	88	780175	Salmonella enterica subsp. enterica serovar Paratyphi A str. AKU_12601 complete genome, strain AKU_12601	Bacteria	2	Proteobacteria	1224	Gammaproteobacteria	1236	Enterobacteriales	91347	Enterobacteriaceae	543	Salmonella	590	Salmonella enterica	28901	AKU12601	554290
Bacteria	CP011967.1	10.418	4585229	126838098	2880275	0.628	27.662	955380	138	774344	Salmonella enterica subsp. enterica serovar Paratyphi A strain CMCC50093 genome	Bacteria	2	Proteobacteria	1224	Gammaproteobacteria	1236	Enterobacteriales	91347	Enterobacteriaceae	543	Salmonella	590	Salmonella enterica	28901	CMCC50093	54388
Bacteria	CP009559.1	10.354	4612373	126776340	2895283	0.628	27.486	955158	53	770707	Salmonella enterica subsp. enterica serovar Paratyphi A strain CMCC 50503, complete genome	Bacteria	2	Proteobacteria	1224	Gammaproteobacteria	1236	Enterobacteriales	91347	Enterobacteriaceae	543	Salmonella	590	Salmonella enterica	28901	CMCC 50503	54388
Bacteria	CP009049.1	10.339	4599018	126230400	2872912	0.625	27.447	951004	212	770643	Salmonella enterica subsp. enterica serovar Paratyphi A strain CMCC 50973, complete genome	Bacteria	2	Proteobacteria	1224	Gammaproteobacteria	1236	Enterobacteriales	91347	Enterobacteriaceae	543	Salmonella	590	Salmonella enterica	28901	CMCC 50973	54388
Bacteria	CP012833.1	4.322	4651400	52780002	2558880	0.55	11.347	402088	3079	347159	Salmonella enterica subsp. enterica serovar Cerro str. CFSAN001588, complete genome	Bacteria	2	Proteobacteria	1224	Gammaproteobacteria	1236	Enterobacteriales	91347	Enterobacteriaceae	543	Salmonella	590	Salmonella enterica	28901	CFSAN001588	1410916
Bacteria	CP000857.1	3.783	4833080	48179416	2187009	0.453	9.969	365630	1241	306947	Salmonella enterica subsp. enterica serovar Paratyphi C strain RKS4594, complete genome	Bacteria	2	Proteobacteria	1224	Gammaproteobacteria	1236	Enterobacteriales	91347	Enterobacteriaceae	543	Salmonella	590	Salmonella enterica	28901	RKS4594	476213
Bacteria	LN649235.1	2.382	4710675	29312245	2307592	0.49	6.223	224386	1543	195246	Salmonella enterica subsp. enterica serovar Infantis genome assembly SINFA, chromosome : 1	Bacteria	2	Proteobacteria	1224	Gammaproteobacteria	1236	Enterobacteriales	91347	Enterobacteriaceae	543	Salmonella	590	Salmonella enterica	28901	1326/28	595
Bacteria	LN868943.1	2.278	3746274	22283641	1809990	0.483	5.948	170682	1450	150390	Salmonella enterica subsp. enterica serovar Senftenberg genome assembly NCTC10384, chromosome : 1	Bacteria	2	Proteobacteria	1224	Gammaproteobacteria	1236	Enterobacteriales	91347	Enterobacteriaceae	543	Salmonella	590	Salmonella enterica	28901	NCTC10384	28150
Bacteria	CP012038.1	2.22	5088451	29480721	2536405	0.498	5.794	225922	1413	198610	Salmonella enterica subsp. enterica serovar Ouakam strain GNT-01 genome	Bacteria	2	Proteobacteria	1224	Gammaproteobacteria	1236	Enterobacteriales	91347	Enterobacteriaceae	543	Salmonella	590	Salmonella enterica	28901	GNT-01	1243585
Bacteria	CP006053.1	2.201	4730612	27260284	2259539	0.478	5.763	208228	1192	181561	Salmonella enterica subsp. enterica serovar Bareilly str. CFSAN000189, complete genome	Bacteria	2	Proteobacteria	1224	Gammaproteobacteria	1236	Enterobacteriales	91347	Enterobacteriaceae	543	Salmonella	590	Salmonella enterica	28901	CFSAN000189	1173427
Bacteria	CP006055.1	2.176	4977480	28253051	2316034	0.465	5.676	216664	2006	192525	Salmonella enterica subsp. enterica Serovar Cubana str. CFSAN002050, complete genome	Bacteria	2	Proteobacteria	1224	Gammaproteobacteria	1236	Enterobacteriales	91347	Enterobacteriaceae	543	Salmonella	590	Salmonella enterica	28901	CFSAN002050	1271863
Bacteria	CP012349.1	2.164	4817791	27226923	2247611	0.467	5.651	208512	1325	182055	Salmonella enterica subsp. enterica serovar Sloterdijk str. ATCC 15791, complete genome	Bacteria	2	Proteobacteria	1224	Gammaproteobacteria	1236	Enterobacteriales	91347	Enterobacteriaceae	543	Salmonella	590	Salmonella enterica	28901	ATCC 15791	938141
Bacteria	CP011365.1	2.155	4759372	26753415	2290187	0.481	5.621	205170	2219	182934	Salmonella enterica subsp. enterica serovar Typhimurium strain FORC_015, complete genome	Bacteria	2	Proteobacteria	1224	Gammaproteobacteria	1236	Enterobacteriales	91347	Enterobacteriaceae	543	Salmonella	590	Salmonella enterica	28901	FORC_015	90371
Bacteria	HF969015.2	2.135	4680283	26135203	2218169	0.474	5.584	199804	1305	174305	Salmonella enterica subsp. enterica serovar Bovismorbificans str. 3114 complete genome	Bacteria	2	Proteobacteria	1224	Gammaproteobacteria	1236	Enterobacteriales	91347	Enterobacteriaceae	543	Salmonella	590	Salmonella enterica	28901	3114	1320309
Bacteria	CP012144.1	2.117	4799793	26543438	2298713	0.479	5.53	203242	1227	176403	Salmonella enterica subsp. enterica serovar Typhimurium strain FORC_020, complete genome	Bacteria	2	Proteobacteria	1224	Gammaproteobacteria	1236	Enterobacteriales	91347	Enterobacteriaceae	543	Salmonella	590	Salmonella enterica	28901	FORC_020	90371
Bacteria	CP007505.1	2.102	4864410	26641981	2310027	0.475	5.477	204474	1932	183879	Salmonella enterica subsp. enterica serovar Tennessee str. TXSC_TXSC08-19, complete genome	Bacteria	2	Proteobacteria	1224	Gammaproteobacteria	1236	Enterobacteriales	91347	Enterobacteriaceae	543	Salmonella	590	Salmonella enterica	28901	TXSC_TXSC08-19	1003191
Bacteria	CP007216.1	2.09	4695590	25664860	2257676	0.481	5.466	196294	1240	172047	Salmonella enterica subsp. enterica serovar Newport str. USDA-ARS-USMARC-1927, complete genome	Bacteria	2	Proteobacteria	1224	Gammaproteobacteria	1236	Enterobacteriales	91347	Enterobacteriaceae	543	Salmonella	590	Salmonella enterica	28901	USDA-ARS-USMARC-1927	1454620
Bacteria	CP000886.1	2.046	4858887	25985056	2221200	0.457	5.348	198870	1149	173695	Salmonella enterica subsp. enterica serovar Paratyphi B str. SPB7, complete genome	Bacteria	2	Proteobacteria	1224	Gammaproteobacteria	1236	Enterobacteriales	91347	Enterobacteriaceae	543	Salmonella	590	Salmonella enterica	28901	SGSC4150; SPB7	1016998
Bacteria	CP007534.1	2.042	4737447	25253527	2262414	0.478	5.331	193468	1074	169249	Salmonella enterica subsp. enterica serovar Abony str. 0014, complete genome	Bacteria	2	Proteobacteria	1224	Gammaproteobacteria	1236	Enterobacteriales	91347	Enterobacteriaceae	543	Salmonella	590	Salmonella enterica	28901	14	1029983
Bacteria	CP006876.1	2.034	4762840	25342988	2179632	0.458	5.321	193722	34	165047	Salmonella enterica subsp. enterica serovar Agona str. 24249, complete genome	Bacteria	2	Proteobacteria	1224	Gammaproteobacteria	1236	Enterobacteriales	91347	Enterobacteriaceae	543	Salmonella	590	Salmonella enterica	28901	24249	1406860
Bacteria	LN890522.1	2.032	4875411	25875006	2223927	0.456	5.307	198152	48	167011	Salmonella enterica subsp. enterica serovar Weltevreden genome assembly 98_11262, chromosome : 1	Bacteria	2	Proteobacteria	1224	Gammaproteobacteria	1236	Enterobacteriales	91347	Enterobacteriaceae	543	Salmonella	590	Salmonella enterica	28901	2511STDY5712384	57743
Bacteria	CP011259.1	2.021	4797171	25368438	2190600	0.457	5.288	193874	83	165819	Salmonella enterica subsp. enterica serovar Agona str. 460004 2-1, complete genome	Bacteria	2	Proteobacteria	1224	Gammaproteobacteria	1236	Enterobacteriales	91347	Enterobacteriaceae	543	Salmonella	590	Salmonella enterica	28901	460004 2-1	1124917
Bacteria	CP001138.1	2.018	4798660	25345876	2195414	0.458	5.282	193672	4	166018	Salmonella enterica subsp. enterica serovar Agona str. SL483, complete genome	Bacteria	2	Proteobacteria	1224	Gammaproteobacteria	1236	Enterobacteriales	91347	Enterobacteriaceae	543	Salmonella	590	Salmonella enterica	28901	SL483	454166
Bacteria	LN890518.1	2.01	5062936	26606114	2255684	0.446	5.255	203578	39	171396	Salmonella enterica subsp. enterica serovar Weltevreden genome assembly 10259, chromosome : 1	Bacteria	2	Proteobacteria	1224	Gammaproteobacteria	1236	Enterobacteriales	91347	Enterobacteriaceae	543	Salmonella	590	Salmonella enterica	28901	2511STDY5462388	57743
Bacteria	LN890524.1	2.008	4966880	26055110	2248227	0.453	5.246	199444	61	169453	Salmonella enterica subsp. enterica serovar Weltevreden genome assembly 99_3134, chromosome : 1	Bacteria	2	Proteobacteria	1224	Gammaproteobacteria	1236	Enterobacteriales	91347	Enterobacteriaceae	543	Salmonella	590	Salmonella enterica	28901	2511STDY5712385	57743
Bacteria	CP012344.1	1.986	4824322	25011135	2259070	0.468	5.184	191662	1188	168543	Salmonella enterica subsp. enterica serovar Choleraesuis str. ATCC 10708, complete genome	Bacteria	2	Proteobacteria	1224	Gammaproteobacteria	1236	Enterobacteriales	91347	Enterobacteriaceae	543	Salmonella	590	Salmonella enterica	28901	ATCC 10708	938142
Bacteria	LN890520.1	1.971	5129845	26418071	2261247	0.441	5.15	202250	24	170940	Salmonella enterica subsp. enterica serovar Weltevreden genome assembly C2346, chromosome : 1	Bacteria	2	Proteobacteria	1224	Gammaproteobacteria	1236	Enterobacteriales	91347	Enterobacteriaceae	543	Salmonella	590	Salmonella enterica	28901	2511STDY5462413	57743
Bacteria	CP012514.1	1.834	4701355	22526342	2182868	0.464	4.791	172490	27	147538	Salmonella enterica subsp. enterica serovar Thompson strain RM1986, complete genome	Bacteria	2	Proteobacteria	1224	Gammaproteobacteria	1236	Enterobacteriales	91347	Enterobacteriaceae	543	Salmonella	590	Salmonella enterica	28901	RM1986	600
Bacteria	CP012513.1	1.821	4708710	22367456	2187415	0.465	4.75	171452	10	145791	Salmonella enterica subsp. enterica serovar Thompson strain RM1984, complete genome	Bacteria	2	Proteobacteria	1224	Gammaproteobacteria	1236	Enterobacteriales	91347	Enterobacteriaceae	543	Salmonella	590	Salmonella enterica	28901	RM1984	600
Bacteria	CP013222.1	1.789	4879815	22779412	2267281	0.465	4.668	174610	75	149339	Salmonella enterica subsp. enterica serovar Anatum strain GT-01, complete sequence	Bacteria	2	Proteobacteria	1224	Gammaproteobacteria	1236	Enterobacteriales	91347	Enterobacteriaceae	543	Salmonella	590	Salmonella enterica	28901	GT-01	58712
Bacteria	CP007483.1	1.786	4731586	22072606	2177526	0.46	4.665	169014	105	144120	Salmonella enterica subsp. enterica serovar Anatum str. USDA-ARS-USMARC-1175, complete genome	Bacteria	2	Proteobacteria	1224	Gammaproteobacteria	1236	Enterobacteriales	91347	Enterobacteriaceae	543	Salmonella	590	Salmonella enterica	28901	USDA-ARS-USMARC-1175	1454590
Bacteria	CP013226.1	1.784	4830607	22513634	2216238	0.459	4.661	172380	20	145725	Salmonella enterica subsp. enterica serovar Anatum strain GT-38, complete sequence	Bacteria	2	Proteobacteria	1224	Gammaproteobacteria	1236	Enterobacteriales	91347	Enterobacteriaceae	543	Salmonella	590	Salmonella enterica	28901	GT-38	58712
Bacteria	CP006717.1	1.782	4707648	21896788	2163724	0.46	4.651	167822	44	143198	Salmonella enterica subsp. enterica serovar Thompson str. RM6836, complete genome	Bacteria	2	Proteobacteria	1224	Gammaproteobacteria	1236	Enterobacteriales	91347	Enterobacteriaceae	543	Salmonella	590	Salmonella enterica	28901	RM6836	1064551
Bacteria	CP011396.1	1.777	4690430	21777560	2146815	0.458	4.643	166720	44	142803	Salmonella enterica subsp. enterica serovar Thompson str. ATCC 8391, complete genome	Bacteria	2	Proteobacteria	1224	Gammaproteobacteria	1236	Enterobacteriales	91347	Enterobacteriaceae	543	Salmonella	590	Salmonella enterica	28901	ATCC 8391	935705
Bacteria	CP007211.1	1.776	4667736	21657485	2150984	0.461	4.64	165768	37	139547	Salmonella enterica subsp. enterica serovar Anatum str. CDC 06-0532, complete genome	Bacteria	2	Proteobacteria	1224	Gammaproteobacteria	1236	Enterobacteriales	91347	Enterobacteriaceae	543	Salmonella	590	Salmonella enterica	28901	CDC 06-0532	1454592
Bacteria	CP007531.1	1.741	4706101	21418428	2137603	0.454	4.551	163878	30	137910	Salmonella enterica subsp. enterica serovar Anatum str. ATCC BAA-1592, complete genome	Bacteria	2	Proteobacteria	1224	Gammaproteobacteria	1236	Enterobacteriales	91347	Enterobacteriaceae	543	Salmonella	590	Salmonella enterica	28901	ATCC BAA-1592	984211
Bacteria	CP007584.1	1.726	4844415	21868798	2180787	0.45	4.514	167238	113	140230	Salmonella enterica subsp. enterica serovar Anatum str. USDA-ARS-USMARC-1735, complete genome	Bacteria	2	Proteobacteria	1224	Gammaproteobacteria	1236	Enterobacteriales	91347	Enterobacteriaceae	543	Salmonella	590	Salmonella enterica	28901	USDA-ARS-USMARC-1735	1454585
Bacteria	CM001062.1	1.701	4740379	21011281	2047048	0.432	4.432	161258	67	140181	Salmonella enterica subsp. enterica serovar Choleraesuis str. A50 chromosome, whole genome shotgun sequence	Bacteria	2	Proteobacteria	1224	Gammaproteobacteria	1236	Enterobacteriales	91347	Enterobacteriaceae	543	Salmonella	590	Salmonella enterica	28901	A50	904139
Bacteria	CP007639.1	1.686	4751585	20872161	2033491	0.428	4.393	160256	428	138850	Salmonella enterica subsp. enterica serovar Choleraesuis strain C500, complete genome	Bacteria	2	Proteobacteria	1224	Gammaproteobacteria	1236	Enterobacteriales	91347	Enterobacteriaceae	543	Salmonella	590	Salmonella enterica	28901	C500	119912
Bacteria	AE017220.1	1.658	4755700	20536493	2022655	0.425	4.318	157706	160	137656	Salmonella enterica subsp. enterica serovar Choleraesuis str. SC-B67, complete genome	Bacteria	2	Proteobacteria	1224	Gammaproteobacteria	1236	Enterobacteriales	91347	Enterobacteriaceae	543	Salmonella	590	Salmonella enterica	28901	SC-B67	321314
Bacteria	CP007559.1	1.647	4790387	20571394	2172769	0.454	4.294	157800	462	137420	Salmonella enterica subsp. enterica serovar Newport str. CDC 2010K-2159, complete genome	Bacteria	2	Proteobacteria	1224	Gammaproteobacteria	1236	Enterobacteriales	91347	Enterobacteriaceae	543	Salmonella	590	Salmonella enterica	28901	CDC 2010K-2159	1454627
Bacteria	CP012921.1	1.517	4751447	18804896	2117960	0.446	3.958	144148	24	121152	Salmonella enterica subsp. enterica serovar Heidelberg strain SA02DT10168701, complete genome	Bacteria	2	Proteobacteria	1224	Gammaproteobacteria	1236	Enterobacteriales	91347	Enterobacteriaceae	543	Salmonella	590	Salmonella enterica	28901	SA02DT10168701	611
Bacteria	CP012924.1	1.497	4790331	18709804	2117272	0.442	3.906	143414	12	120288	Salmonella enterica subsp. enterica serovar Heidelberg strain 12-4374, complete genome	Bacteria	2	Proteobacteria	1224	Gammaproteobacteria	1236	Enterobacteriales	91347	Enterobacteriaceae	543	Salmonella	590	Salmonella enterica	28901	4374-12-01	611
Bacteria	CP012930.1	1.494	4809628	18744695	2123641	0.442	3.897	143740	15	121089	Salmonella enterica subsp. enterica serovar Heidelberg strain N13-01290, complete genome	Bacteria	2	Proteobacteria	1224	Gammaproteobacteria	1236	Enterobacteriales	91347	Enterobacteriaceae	543	Salmonella	590	Salmonella enterica	28901	N13-01290	611
Bacteria	CP007532.1	1.491	4547600	17476145	2035506	0.448	3.843	135622	1001	124406	Salmonella enterica subsp. enterica serovar Abaetetuba str. ATCC 35640, complete genome	Bacteria	2	Proteobacteria	1224	Gammaproteobacteria	1236	Enterobacteriales	91347	Enterobacteriaceae	543	Salmonella	590	Salmonella enterica	28901	ATCC 35640	1208611
Bacteria	CP001120.1	1.486	4888768	18988886	2089946	0.427	3.884	145334	29	120968	Salmonella enterica subsp. enterica serovar Heidelberg str. SL476, complete genome	Bacteria	2	Proteobacteria	1224	Gammaproteobacteria	1236	Enterobacteriales	91347	Enterobacteriaceae	543	Salmonella	590	Salmonella enterica	28901	SL476	454169
Bacteria	CP012346.1	1.486	4555576	17473044	2019270	0.443	3.836	135370	1003	123148	Salmonella enterica subsp. enterica serovar Panama str. ATCC 7378, complete genome	Bacteria	2	Proteobacteria	1224	Gammaproteobacteria	1236	Enterobacteriales	91347	Enterobacteriaceae	543	Salmonella	590	Salmonella enterica	28901	ATCC 7378	1124961
Bacteria	CP004027.1	1.473	4634161	17627272	2006837	0.433	3.804	136560	1077	124641	Salmonella enterica subsp. enterica serovar Javiana str. CFSAN001992, complete genome	Bacteria	2	Proteobacteria	1224	Gammaproteobacteria	1236	Enterobacteriales	91347	Enterobacteriaceae	543	Salmonella	590	Salmonella enterica	28901	CFSAN001992	1267753
Bacteria	CP001127.1	1.467	4709075	17848062	2024034	0.43	3.79	138150	338	124259	Salmonella enterica subsp. enterica serovar Schwarzengrund str. CVM19633, complete genome	Bacteria	2	Proteobacteria	1224	Gammaproteobacteria	1236	Enterobacteriales	91347	Enterobacteriaceae	543	Salmonella	590	Salmonella enterica	28901	CVM19633	439843
Bacteria	CP005995.1	1.465	4783867	18299689	2091995	0.437	3.825	140184	0	116963	Salmonella enterica subsp. enterica serovar Heidelberg str. CFSAN002064, complete genome	Bacteria	2	Proteobacteria	1224	Gammaproteobacteria	1236	Enterobacteriales	91347	Enterobacteriaceae	543	Salmonella	590	Salmonella enterica	28901	CFSAN002064	1299044
Bacteria	CP005390.2	1.463	4783943	18280987	2086382	0.436	3.821	140022	11	117180	Salmonella enterica subsp. enterica serovar Heidelberg str. CFSAN002069, complete genome	Bacteria	2	Proteobacteria	1224	Gammaproteobacteria	1236	Enterobacteriales	91347	Enterobacteriaceae	543	Salmonella	590	Salmonella enterica	28901	CFSAN002069	1271864
Bacteria	CP004086.1	1.461	4793479	18313247	2097469	0.438	3.82	140100	52	117588	Salmonella enterica subsp. enterica serovar Heidelberg str. 41578, complete genome	Bacteria	2	Proteobacteria	1224	Gammaproteobacteria	1236	Enterobacteriales	91347	Enterobacteriaceae	543	Salmonella	590	Salmonella enterica	28901	41578	1124936
Bacteria	CP007533.1	1.459	4603849	17358499	2030180	0.441	3.77	134360	466	122737	Salmonella enterica subsp. enterica serovar Bredeney str. CFSAN001080, complete genome	Bacteria	2	Proteobacteria	1224	Gammaproteobacteria	1236	Enterobacteriales	91347	Enterobacteriaceae	543	Salmonella	590	Salmonella enterica	28901	CFSAN001080	1194154
Bacteria	CP003416.1	1.457	4750465	18071208	2085542	0.439	3.804	138464	65	116310	Salmonella enterica subsp. enterica serovar Heidelberg str. B182, complete genome	Bacteria	2	Proteobacteria	1224	Gammaproteobacteria	1236	Enterobacteriales	91347	Enterobacteriaceae	543	Salmonella	590	Salmonella enterica	28901	B182	1160717
Bacteria	CP007540.1	1.456	4488371	16879204	1956398	0.436	3.761	130670	23	116431	Salmonella enterica subsp. enterica serovar Montevideo str. USDA-ARS-USMARC-1921, complete genome	Bacteria	2	Proteobacteria	1224	Gammaproteobacteria	1236	Enterobacteriales	91347	Enterobacteriaceae	543	Salmonella	590	Salmonella enterica	28901	USDA-ARS-USMARC-1921	1454606
Bacteria	CM001274.1	1.437	4878746	18158397	2020722	0.414	3.722	140240	1308	128088	Salmonella enterica subsp. enterica serovar Infantis str. SARB27 chromosome, whole genome shotgun sequence	Bacteria	2	Proteobacteria	1224	Gammaproteobacteria	1236	Enterobacteriales	91347	Enterobacteriaceae	543	Salmonella	590	Salmonella enterica	28901	SARB27	596155
Bacteria	CP007222.1	1.429	4565462	16865731	1963043	0.43	3.694	130464	28	116092	Salmonella enterica subsp. enterica serovar Montevideo str. USDA-ARS-USMARC-1903, complete genome	Bacteria	2	Proteobacteria	1224	Gammaproteobacteria	1236	Enterobacteriales	91347	Enterobacteriaceae	543	Salmonella	590	Salmonella enterica	28901	USDA-ARS-USMARC-1903	1454603
Bacteria	CP009561.1	1.42	4755838	17617275	2085945	0.439	3.704	135076	14	115452	Salmonella enterica subsp. enterica serovar Newport str. CVM N18486, complete genome	Bacteria	2	Proteobacteria	1224	Gammaproteobacteria	1236	Enterobacteriales	91347	Enterobacteriaceae	543	Salmonella	590	Salmonella enterica	28901	CVM N18486	858306
Bacteria	LN999997.1	1.412	5037238	18580114	2064763	0.41	3.689	142280	56	120049	Salmonella enterica subsp. enterica serovar Typhimurium isolate SO4698-09 genome assembly, chromosome: I	Bacteria	2	Proteobacteria	1224	Gammaproteobacteria	1236	Enterobacteriales	91347	Enterobacteriaceae	543	Salmonella	590	Salmonella enterica	28901	unknown	90371
Bacteria	CP010282.1	1.412	4795842	17644541	2076799	0.433	3.679	135442	9	114778	Salmonella enterica subsp. enterica serovar Newport str. CVM 21538, complete genome	Bacteria	2	Proteobacteria	1224	Gammaproteobacteria	1236	Enterobacteriales	91347	Enterobacteriaceae	543	Salmonella	590	Salmonella enterica	28901	CVM 21538	796731
Bacteria	CP010284.1	1.404	4827959	17667385	2077146	0.43	3.659	135590	0	113744	Salmonella enterica subsp. enterica serovar Newport str. CVM N1543, complete genome	Bacteria	2	Proteobacteria	1224	Gammaproteobacteria	1236	Enterobacteriales	91347	Enterobacteriaceae	543	Salmonella	590	Salmonella enterica	28901	CVM N1543	858307
Bacteria	CP001113.1	1.404	4827641	17655580	2089807	0.433	3.657	135550	4	113805	Salmonella enterica subsp. enterica serovar Newport str. SL254, complete genome	Bacteria	2	Proteobacteria	1224	Gammaproteobacteria	1236	Enterobacteriales	91347	Enterobacteriaceae	543	Salmonella	590	Salmonella enterica	28901	SL254	423368
Bacteria	CP010279.1	1.401	4832938	17639821	2072428	0.429	3.65	135426	1	113619	Salmonella enterica subsp. enterica serovar Newport str. CVM 22425, complete genome	Bacteria	2	Proteobacteria	1224	Gammaproteobacteria	1236	Enterobacteriales	91347	Enterobacteriaceae	543	Salmonella	590	Salmonella enterica	28901	CVM 22425	796730
Bacteria	CP006631.1	1.396	4915960	17900795	2075444	0.422	3.641	137250	59	115183	Salmonella enterica subsp. enterica serovar Newport str. USMARC-S3124.1, complete genome	Bacteria	2	Proteobacteria	1224	Gammaproteobacteria	1236	Enterobacteriales	91347	Enterobacteriaceae	543	Salmonella	590	Salmonella enterica	28901	USMARC-S3124.1	877468
Bacteria	CP007530.1	1.393	4694375	16857977	1999647	0.426	3.591	130806	645	119509	Salmonella enterica subsp. enterica serovar Montevideo str. 507440-20, complete genome	Bacteria	2	Proteobacteria	1224	Gammaproteobacteria	1236	Enterobacteriales	91347	Enterobacteriaceae	543	Salmonella	590	Salmonella enterica	28901	507440-20	859199
Bacteria	CP010281.1	1.388	4830769	17483011	2068977	0.428	3.619	134094	7	113256	Salmonella enterica subsp. enterica serovar Newport str. CVM 22513, complete genome	Bacteria	2	Proteobacteria	1224	Gammaproteobacteria	1236	Enterobacteriales	91347	Enterobacteriaceae	543	Salmonella	590	Salmonella enterica	28901	CVM 22513	796732
Bacteria	CP010283.1	1.388	4858179	17579540	2087936	0.43	3.619	134820	4	113952	Salmonella enterica subsp. enterica serovar Newport str. CVM 21550, complete genome	Bacteria	2	Proteobacteria	1224	Gammaproteobacteria	1236	Enterobacteriales	91347	Enterobacteriaceae	543	Salmonella	590	Salmonella enterica	28901	CVM 21550	796733
Bacteria	CP010280.1	1.381	4864348	17537485	2074474	0.426	3.605	134332	1	113559	Salmonella enterica subsp. enterica serovar Newport str. CVM 22462, complete genome	Bacteria	2	Proteobacteria	1224	Gammaproteobacteria	1236	Enterobacteriales	91347	Enterobacteriaceae	543	Salmonella	590	Salmonella enterica	28901	CVM 22462	858305
Bacteria	AP011957.1	1.293	4954814	16744058	2025525	0.409	3.379	128164	127	106771	Salmonella enterica subsp. enterica serovar Typhimurium str. T000240 DNA, complete genome	Bacteria	2	Proteobacteria	1224	Gammaproteobacteria	1236	Enterobacteriales	91347	Enterobacteriaceae	543	Salmonella	590	Salmonella enterica	28901	T000240	718274
Bacteria	CP009565.1	1.286	4726694	15763202	1989572	0.421	3.335	121578	271	104630	Salmonella enterica subsp. enterica serovar Newport str. CVM 21554, complete genome	Bacteria	2	Proteobacteria	1224	Gammaproteobacteria	1236	Enterobacteriales	91347	Enterobacteriaceae	543	Salmonella	590	Salmonella enterica	28901	CVM 21554	858308
Bacteria	CP007523.1	1.19	4769471	14815700	2012511	0.422	3.106	113548	70	95457	Salmonella enterica subsp. enterica serovar Typhimurium str. CDC 2011K-0870, complete genome	Bacteria	2	Proteobacteria	1224	Gammaproteobacteria	1236	Enterobacteriales	91347	Enterobacteriaceae	543	Salmonella	590	Salmonella enterica	28901	CDC 2011K-0870	1454642
Bacteria	CP014051.1	1.184	4857473	14982888	2039716	0.42	3.085	114992	2	95745	Salmonella enterica strain LT2, complete genome	Bacteria	2	Proteobacteria	1224	Gammaproteobacteria	1236	Enterobacteriales	91347	Enterobacteriaceae	543	Salmonella	590	Salmonella enterica	28901	-	-
Bacteria	CP012681.1	1.176	4809574	14727960	2027240	0.422	3.062	113120	32	94754	Salmonella enterica subsp. enterica serovar Typhimurium strain 33676, complete genome	Bacteria	2	Proteobacteria	1224	Gammaproteobacteria	1236	Enterobacteriales	91347	Enterobacteriaceae	543	Salmonella	590	Salmonella enterica	28901	33676	90371
Bacteria	CP002487.1	1.176	4878013	14941649	2005051	0.411	3.063	114716	0	95977	Salmonella enterica subsp. enterica serovar Typhimurium str. ST4/74, complete genome	Bacteria	2	Proteobacteria	1224	Gammaproteobacteria	1236	Enterobacteriales	91347	Enterobacteriaceae	543	Salmonella	590	Salmonella enterica	28901	ST4/74	909946
Bacteria	FQ312003.1	1.175	4878012	14941740	2015498	0.413	3.063	114616	0	96711	Salmonella enterica subsp. enterica serovar Typhimurium SL1344 complete genome	Bacteria	2	Proteobacteria	1224	Gammaproteobacteria	1236	Enterobacteriales	91347	Enterobacteriaceae	543	Salmonella	590	Salmonella enterica	28901	SL1344	216597
Bacteria	CP003386.1	1.165	4876219	14802343	2004467	0.411	3.036	113630	72	94478	Salmonella enterica subsp. enterica serovar Typhimurium str. 798, complete genome	Bacteria	2	Proteobacteria	1224	Gammaproteobacteria	1236	Enterobacteriales	91347	Enterobacteriaceae	543	Salmonella	590	Salmonella enterica	28901	798	1008297
Bacteria	AP014565.1	1.164	5051841	15360515	2009509	0.398	3.041	117604	108	99462	Salmonella enterica subsp. enterica serovar Typhimurium str. L-3553 DNA, complete genome	Bacteria	2	Proteobacteria	1224	Gammaproteobacteria	1236	Enterobacteriales	91347	Enterobacteriaceae	543	Salmonella	590	Salmonella enterica	28901	L-3553	996633
Bacteria	AE006468.2	1.163	4857450	14717721	2013871	0.415	3.03	112952	0	93547	Salmonella enterica subsp. enterica serovar Typhimurium str. LT2, complete genome	Bacteria	2	Proteobacteria	1224	Gammaproteobacteria	1236	Enterobacteriales	91347	Enterobacteriaceae	543	Salmonella	590	Salmonella enterica	28901	unknown	99287
Bacteria	CP011428.1	1.155	4886081	14703944	2018395	0.413	3.009	112870	16	94524	Salmonella enterica subsp. enterica strain YU39, complete genome	Bacteria	2	Proteobacteria	1224	Gammaproteobacteria	1236	Enterobacteriales	91347	Enterobacteriaceae	543	Salmonella	590	Salmonella enterica	28901	-	-
Bacteria	CP007235.1	1.153	4856450	14592368	2022473	0.416	3.005	111982	101	94447	Salmonella enterica subsp. enterica serovar Typhimurium str. USDA-ARS-USMARC-1899, complete genome	Bacteria	2	Proteobacteria	1224	Gammaproteobacteria	1236	Enterobacteriales	91347	Enterobacteriaceae	543	Salmonella	590	Salmonella enterica	28901	USDA-ARS-USMARC-1899	1454639
Bacteria	CP002614.1	1.148	4817868	14421121	1992843	0.414	2.993	110642	26	92313	Salmonella enterica subsp. enterica serovar Typhimurium str. UK-1, complete genome	Bacteria	2	Proteobacteria	1224	Gammaproteobacteria	1236	Enterobacteriales	91347	Enterobacteriaceae	543	Salmonella	590	Salmonella enterica	28901	UK-1	990282
Bacteria	CP006602.1	1.14	4822189	14337116	1990526	0.413	2.973	109958	33	92752	Salmonella enterica subsp. enterica serovar Typhimurium str. 08-1736, complete genome	Bacteria	2	Proteobacteria	1224	Gammaproteobacteria	1236	Enterobacteriales	91347	Enterobacteriaceae	543	Salmonella	590	Salmonella enterica	28901	08-1736	866913
Bacteria	CP003836.1	1.133	4852606	14343894	1998328	0.412	2.956	109956	44	92017	Salmonella enterica subsp. enterica serovar Typhimurium str. U288, complete genome	Bacteria	2	Proteobacteria	1224	Gammaproteobacteria	1236	Enterobacteriales	91347	Enterobacteriaceae	543	Salmonella	590	Salmonella enterica	28901	U288	1171376
Bacteria	CP001363.1	1.131	4870265	14368153	1971838	0.405	2.95	110174	0	92396	Salmonella enterica subsp. enterica serovar Typhimurium str. 14028S, complete genome	Bacteria	2	Proteobacteria	1224	Gammaproteobacteria	1236	Enterobacteriales	91347	Enterobacteriaceae	543	Salmonella	590	Salmonella enterica	28901	14028S	588858
Bacteria	CP006048.1	1.129	4859931	14277681	2004681	0.412	2.938	109740	106	93017	Salmonella enterica subsp. enterica serovar Typhimurium var. 5- str. CFSAN001921, complete genome	Bacteria	2	Proteobacteria	1224	Gammaproteobacteria	1236	Enterobacteriales	91347	Enterobacteriaceae	543	Salmonella	590	Salmonella enterica	28901	CFSAN001921	1271862
Bacteria	HF937208.1	1.127	4933631	14498836	2000651	0.406	2.939	111216	13	93322	Salmonella enterica subsp. enterica serovar Typhimurium DT104 main chromosome, complete genome	Bacteria	2	Proteobacteria	1224	Gammaproteobacteria	1236	Enterobacteriales	91347	Enterobacteriaceae	543	Salmonella	590	Salmonella enterica	28901	DT104	85569
Bacteria	CP009102.1	1.122	4793299	14022791	1976172	0.412	2.925	107594	173	90252	Salmonella enterica subsp. enterica serovar Typhimurium strain ATCC 13311, complete genome	Bacteria	2	Proteobacteria	1224	Gammaproteobacteria	1236	Enterobacteriales	91347	Enterobacteriaceae	543	Salmonella	590	Salmonella enterica	28901	ATCC 13311	90371
Bacteria	HG326213.1	1.119	4814801	14034847	1984770	0.412	2.915	107790	287	91778	Salmonella enterica subsp. enterica serovar Typhimurium str. DT2, complete genome	Bacteria	2	Proteobacteria	1224	Gammaproteobacteria	1236	Enterobacteriales	91347	Enterobacteriaceae	543	Salmonella	590	Salmonella enterica	28901	DT2	568709
Bacteria	FN424405.1	1.115	4879400	14177448	1979333	0.406	2.906	108842	281	91226	Salmonella enterica subsp. enterica serovar Typhimurium str. D23580 complete genome	Bacteria	2	Proteobacteria	1224	Gammaproteobacteria	1236	Enterobacteriales	91347	Enterobacteriaceae	543	Salmonella	590	Salmonella enterica	28901	D23580	568708
Bacteria	CP007581.1	1.111	4933618	14305699	1987787	0.403	2.9	109656	40	91389	Salmonella enterica subsp. enterica serovar Typhimurium strain 138736, complete genome	Bacteria	2	Proteobacteria	1224	Gammaproteobacteria	1236	Enterobacteriales	91347	Enterobacteriaceae	543	Salmonella	590	Salmonella enterica	28901	138736	90371
Bacteria	LK931502.1	1.105	4814038	13865476	1819218	0.378	2.88	106408	27	91259	Salmonella enterica subsp. enterica serovar Dublin genome assembly SC50_1, chromosome : I	Bacteria	2	Proteobacteria	1224	Gammaproteobacteria	1236	Enterobacteriales	91347	Enterobacteriaceae	543	Salmonella	590	Salmonella enterica	28901	unknown	98360
Bacteria	CP001144.1	1.099	4842908	13892311	1826879	0.377	2.869	106476	79	92367	Salmonella enterica subsp. enterica serovar Dublin str. CT_02021853, complete genome	Bacteria	2	Proteobacteria	1224	Gammaproteobacteria	1236	Enterobacteriales	91347	Enterobacteriaceae	543	Salmonella	590	Salmonella enterica	28901	CT_02021853	439851
Bacteria	CM001151.1	1.098	4842911	13863449	1817436	0.375	2.863	106310	47	91850	Salmonella enterica subsp. enterica serovar Dublin str. 3246 chromosome, whole genome shotgun sequence	Bacteria	2	Proteobacteria	1224	Gammaproteobacteria	1236	Enterobacteriales	91347	Enterobacteriaceae	543	Salmonella	590	Salmonella enterica	28901	3246	909945
Bacteria	CP007804.2	1.098	4763557	13634984	1927701	0.405	2.862	104562	18	86596	Salmonella enterica subsp. enterica serovar Typhimurium strain VNP20009, complete genome	Bacteria	2	Proteobacteria	1224	Gammaproteobacteria	1236	Enterobacteriales	91347	Enterobacteriaceae	543	Salmonella	590	Salmonella enterica	28901	VNP20009	90371
Bacteria	CP006575.1	0.475	4682599	5666079	1482478	0.317	1.21	44522	192	41940	Salmonella enterica subsp. enterica serovar Pullorum str. S06004, complete genome	Bacteria	2	Proteobacteria	1224	Gammaproteobacteria	1236	Enterobacteriales	91347	Enterobacteriaceae	543	Salmonella	590	Salmonella enterica	28901	S06004	1298917
Bacteria	CP013097.1	0.469	4676329	5666627	1590875	0.34	1.212	43870	11	38039	Salmonella enterica subsp. enterica serovar Enteritidis strain CMCC50041, complete genome	Bacteria	2	Proteobacteria	1224	Gammaproteobacteria	1236	Enterobacteriales	91347	Enterobacteriaceae	543	Salmonella	590	Salmonella enterica	28901	CMCC50041	149539
Bacteria	CP012347.1	0.46	4694842	5580609	1449367	0.309	1.189	43226	55	38724	Salmonella enterica subsp. enterica serovar Pullorum str. ATCC 9120, complete genome	Bacteria	2	Proteobacteria	1224	Gammaproteobacteria	1236	Enterobacteriales	91347	Enterobacteriaceae	543	Salmonella	590	Salmonella enterica	28901	ATCC 9120	1029979
Bacteria	CP009768.1	0.46	4680477	5556556	1588687	0.339	1.187	43090	12	36793	Salmonella enterica subsp. enterica serovar Enteritidis strain FORC_007, complete genome	Bacteria	2	Proteobacteria	1224	Gammaproteobacteria	1236	Enterobacteriales	91347	Enterobacteriaceae	543	Salmonella	590	Salmonella enterica	28901	FORC_007	149539
Bacteria	LK931482.1	0.455	4620579	5401630	1459229	0.316	1.169	42068	105	37607	Salmonella enterica subsp. enterica serovar Pullorum genome assembly S44987_1, chromosome : I	Bacteria	2	Proteobacteria	1224	Gammaproteobacteria	1236	Enterobacteriales	91347	Enterobacteriaceae	543	Salmonella	590	Salmonella enterica	28901	unknown	605
Bacteria	CP011791.1	0.454	4677830	5484128	1565961	0.335	1.172	42520	16	36115	Salmonella enterica subsp. enterica serovar Enteritidis strain SEE2, complete genome	Bacteria	2	Proteobacteria	1224	Gammaproteobacteria	1236	Enterobacteriales	91347	Enterobacteriaceae	543	Salmonella	590	Salmonella enterica	28901	SEE2	149539
Bacteria	CP011790.1	0.449	4678365	5417014	1550840	0.331	1.158	42000	25	36499	Salmonella enterica subsp. enterica serovar Enteritidis strain SEE1, complete genome	Bacteria	2	Proteobacteria	1224	Gammaproteobacteria	1236	Enterobacteriales	91347	Enterobacteriaceae	543	Salmonella	590	Salmonella enterica	28901	SEE1	149539
Bacteria	AM933173.1	0.445	4658697	5341127	1474963	0.317	1.146	41440	75	37917	Salmonella enterica subsp. enterica serovar Gallinarum str. 287/91 complete genome	Bacteria	2	Proteobacteria	1224	Gammaproteobacteria	1236	Enterobacteriales	91347	Enterobacteriaceae	543	Salmonella	590	Salmonella enterica	28901	287/91	550538
Bacteria	CM001153.1	0.441	4658698	5296470	1458131	0.313	1.137	41094	28	37019	Salmonella enterica subsp. enterica serovar Gallinarum str. 9 chromosome, whole genome shotgun sequence	Bacteria	2	Proteobacteria	1224	Gammaproteobacteria	1236	Enterobacteriales	91347	Enterobacteriaceae	543	Salmonella	590	Salmonella enterica	28901	9	909947
Bacteria	CP003047.1	0.441	4637962	5252036	1455263	0.314	1.132	40898	75	36721	Salmonella enterica subsp. enterica serovar Gallinarum/pullorum str. RKS5078, complete genome	Bacteria	2	Proteobacteria	1224	Gammaproteobacteria	1236	Enterobacteriales	91347	Enterobacteriaceae	543	Salmonella	590	Salmonella enterica	28901	RKS5078	1081093
Bacteria	CP003786.1	0.432	4623089	5138317	1437257	0.311	1.111	39910	80	35909	Salmonella enterica subsp. enterica serovar Gallinarum/pullorum str. CDC1983-67, complete genome	Bacteria	2	Proteobacteria	1224	Gammaproteobacteria	1236	Enterobacteriales	91347	Enterobacteriaceae	543	Salmonella	590	Salmonella enterica	28901	CDC1983-67	1225522
Bacteria	CP007598.1	0.416	4679081	5017068	1517612	0.324	1.072	38938	58	33752	Salmonella enterica subsp. enterica serovar Enteritidis str. 77-1427, complete genome	Bacteria	2	Proteobacteria	1224	Gammaproteobacteria	1236	Enterobacteriales	91347	Enterobacteriaceae	543	Salmonella	590	Salmonella enterica	28901	77-1427	926034
Bacteria	CP007357.1	0.415	4685860	5020014	1526173	0.326	1.071	38912	4	33603	Salmonella enterica subsp. enterica serovar Enteritidis str. EC20100100 genome	Bacteria	2	Proteobacteria	1224	Gammaproteobacteria	1236	Enterobacteriales	91347	Enterobacteriaceae	543	Salmonella	590	Salmonella enterica	28901	EC20100100	1412586
Bacteria	AM933172.1	0.408	4685848	4934202	1499654	0.32	1.053	38264	0	32669	Salmonella enterica subsp. enterica serovar Enteritidis str. P125109 complete genome	Bacteria	2	Proteobacteria	1224	Gammaproteobacteria	1236	Enterobacteriales	91347	Enterobacteriaceae	543	Salmonella	590	Salmonella enterica	28901	P125109	550537
Bacteria	CP007358.1	0.403	4773474	4967853	1514042	0.317	1.041	38508	5	32633	Salmonella enterica subsp. enterica serovar Enteritidis str. EC20100130, complete genome	Bacteria	2	Proteobacteria	1224	Gammaproteobacteria	1236	Enterobacteriales	91347	Enterobacteriaceae	543	Salmonella	590	Salmonella enterica	28901	EC20100130	1412464
Bacteria	CP008928.1	0.403	4678927	4872477	1510566	0.323	1.041	37704	47	31345	Salmonella enterica subsp. enterica serovar Enteritidis strain SEJ, complete genome	Bacteria	2	Proteobacteria	1224	Gammaproteobacteria	1236	Enterobacteriales	91347	Enterobacteriaceae	543	Salmonella	590	Salmonella enterica	28901	SEJ	149539
Bacteria	CP007528.1	0.403	4679662	4871972	1500085	0.321	1.041	37680	17	32110	Salmonella enterica subsp. enterica serovar Enteritidis str. CDC_2010K_0968, complete genome	Bacteria	2	Proteobacteria	1224	Gammaproteobacteria	1236	Enterobacteriales	91347	Enterobacteriaceae	543	Salmonella	1901-08-12	Salmonella enterica	28901	CDC_2010K-0968	886715
Bacteria	CP011394.1	0.402	4685993	4868927	1497821	0.32	1.039	37684	27	32501	Salmonella enterica subsp. enterica serovar Enteritidis str. 18569, complete genome	Bacteria	2	Proteobacteria	1224	Gammaproteobacteria	1236	Enterobacteriales	91347	Enterobacteriaceae	543	Salmonella	590	Salmonella enterica	28901	18569	696867
Bacteria	CP007359.1	0.399	4766248	4921489	1509073	0.317	1.033	38074	3	32518	Salmonella enterica subsp. enterica serovar Enteritidis str. EC20100134, complete genome	Bacteria	2	Proteobacteria	1224	Gammaproteobacteria	1236	Enterobacteriales	91347	Enterobacteriaceae	543	Salmonella	590	Salmonella enterica	28901	EC20100134	1412465
Bacteria	CP009091.1	0.397	4671261	4796414	1486090	0.318	1.027	37118	257	31192	Salmonella enterica subsp. enterica serovar Enteritidis strain OLF-SE9-10012, complete genome	Bacteria	2	Proteobacteria	1224	Gammaproteobacteria	1236	Enterobacteriales	91347	Enterobacteriaceae	543	Salmonella	590	Salmonella enterica	28901	OLF-SE9-10012	149539
Bacteria	CP007507.1	0.394	4678926	4754351	1506897	0.322	1.016	36884	83	31615	Salmonella enterica subsp. enterica serovar Enteritidis strain Durban, complete genome	Bacteria	2	Proteobacteria	1224	Gammaproteobacteria	1236	Enterobacteriales	91347	Enterobacteriaceae	543	Salmonella	590	Salmonella enterica	28901	Durban	149539
Bacteria	CP007272.2	0.393	4685848	4755724	1495088	0.319	1.015	36866	5	31919	Salmonella enterica subsp. enterica serovar Enteritidis str. EC20121179 genome	Bacteria	2	Proteobacteria	1224	Gammaproteobacteria	1236	Enterobacteriales	91347	Enterobacteriaceae	543	Salmonella	590	Salmonella enterica	28901	EC20121179	1412596
Bacteria	CP007269.2	0.392	4679953	4725674	1494796	0.319	1.01	36724	2	31584	Salmonella enterica subsp. enterica serovar Enteritidis str. EC20121175, complete genome	Bacteria	2	Proteobacteria	1224	Gammaproteobacteria	1236	Enterobacteriales	91347	Enterobacteriaceae	543	Salmonella	590	Salmonella enterica	28901	EC20121175	1412592
Bacteria	CP007273.2	0.391	4685848	4739820	1495682	0.319	1.012	36658	2	31017	Salmonella enterica subsp. enterica serovar Enteritidis str. EC20121180 genome	Bacteria	2	Proteobacteria	1224	Gammaproteobacteria	1236	Enterobacteriales	91347	Enterobacteriaceae	543	Salmonella	590	Salmonella enterica	28901	EC20121180	1412597
Bacteria	CP009083.1	0.39	4678914	4714312	1490502	0.319	1.008	36468	2	30448	Salmonella enterica subsp. enterica serovar Enteritidis strain OLF-SE1-1019-1, complete genome	Bacteria	2	Proteobacteria	1224	Gammaproteobacteria	1236	Enterobacteriales	91347	Enterobacteriaceae	543	Salmonella	590	Salmonella enterica	28901	OLF-SE1-1019-1	149539
Bacteria	CP009088.1	0.389	4677619	4691597	1483244	0.317	1.003	36420	7	30317	Salmonella enterica subsp. enterica serovar Enteritidis strain OLF-SE6-00219-16, complete genome	Bacteria	2	Proteobacteria	1224	Gammaproteobacteria	1236	Enterobacteriales	91347	Enterobacteriaceae	543	Salmonella	590	Salmonella enterica	28901	OLF-SE6-00219-16	149539
Bacteria	CP007262.1	0.388	4682805	4694091	1494569	0.319	1.002	36304	3	30796	Salmonella enterica subsp. enterica serovar Enteritidis str. EC20110356, complete genome	Bacteria	2	Proteobacteria	1224	Gammaproteobacteria	1236	Enterobacteriales	91347	Enterobacteriaceae	543	Salmonella	590	Salmonella enterica	28901	EC20110356	1243621
Bacteria	CP007267.2	0.388	4679291	4684039	1491629	0.319	1.001	36274	4	31119	Salmonella enterica subsp. enterica serovar Enteritidis str. EC20120005, complete genome	Bacteria	2	Proteobacteria	1224	Gammaproteobacteria	1236	Enterobacteriales	91347	Enterobacteriaceae	543	Salmonella	590	Salmonella enterica	28901	EC20120005	1412468
Bacteria	CP007271.2	0.387	4685848	4668835	1481448	0.316	0.996	36274	2	30901	Salmonella enterica subsp. enterica serovar Enteritidis str. EC20121178, complete genome	Bacteria	2	Proteobacteria	1224	Gammaproteobacteria	1236	Enterobacteriales	91347	Enterobacteriaceae	543	Salmonella	590	Salmonella enterica	28901	EC20121178	1412595
Bacteria	CP007266.2	0.387	4685848	4672865	1486308	0.317	0.997	36226	5	31043	Salmonella enterica subsp. enterica serovar Enteritidis str. EC20110223 genome	Bacteria	2	Proteobacteria	1224	Gammaproteobacteria	1236	Enterobacteriales	91347	Enterobacteriaceae	543	Salmonella	590	Salmonella enterica	28901	EC20110223	1412451
Bacteria	CP007258.1	0.386	4678618	4670777	1483182	0.317	0.998	36154	11	30562	Salmonella enterica subsp. enterica serovar Enteritidis str. EC20110360, complete genome	Bacteria	2	Proteobacteria	1224	Gammaproteobacteria	1236	Enterobacteriales	91347	Enterobacteriaceae	543	Salmonella	590	Salmonella enterica	28901	EC20110360	1244118
Bacteria	CP007270.2	0.385	4685848	4643274	1490092	0.318	0.991	36040	10	30362	Salmonella enterica subsp. enterica serovar Enteritidis str. EC20121176 genome	Bacteria	2	Proteobacteria	1224	Gammaproteobacteria	1236	Enterobacteriales	91347	Enterobacteriaceae	543	Salmonella	590	Salmonella enterica	28901	EC20121176	1412593
Bacteria	CP007288.2	0.384	4685848	4651296	1487537	0.317	0.993	36004	28	30385	Salmonella enterica subsp. enterica serovar Enteritidis str. SA19981857, complete genome	Bacteria	2	Proteobacteria	1224	Gammaproteobacteria	1236	Enterobacteriales	91347	Enterobacteriaceae	543	Salmonella	590	Salmonella enterica	28901	SA19981857	1412486
Bacteria	CP007259.1	0.384	4711474	4685138	1487787	0.316	0.994	36198	5	30710	Salmonella enterica subsp. enterica serovar Enteritidis str. EC20110359, complete genome	Bacteria	2	Proteobacteria	1224	Gammaproteobacteria	1236	Enterobacteriales	91347	Enterobacteriaceae	543	Salmonella	590	Salmonella enterica	28901	EC20110359	1244113
Bacteria	CP007260.1	0.384	4678687	4644394	1484495	0.317	0.993	35944	2	30093	Salmonella enterica subsp. enterica serovar Enteritidis str. EC20110358, complete genome	Bacteria	2	Proteobacteria	1224	Gammaproteobacteria	1236	Enterobacteriales	91347	Enterobacteriaceae	543	Salmonella	590	Salmonella enterica	28901	EC20110358	1244112
Bacteria	CP009084.2	0.384	4679126	4652617	1467153	0.314	0.994	35932	0	29577	Salmonella enterica subsp. enterica serovar Enteritidis strain OLF-SE2-98984-6, complete genome	Bacteria	2	Proteobacteria	1224	Gammaproteobacteria	1236	Enterobacteriales	91347	Enterobacteriaceae	543	Salmonella	590	Salmonella enterica	28901	OLF-SE2-98984-6	149539
Bacteria	CP007261.1	0.383	4678418	4650168	1482284	0.317	0.994	35882	34	30159	Salmonella enterica subsp. enterica serovar Enteritidis str. EC20110357, complete genome	Bacteria	2	Proteobacteria	1224	Gammaproteobacteria	1236	Enterobacteriales	91347	Enterobacteriaceae	543	Salmonella	590	Salmonella enterica	28901	EC20110357	1244111
Bacteria	CP007263.1	0.382	4682911	4624874	1481678	0.316	0.988	35796	20	30168	Salmonella enterica subsp. enterica serovar Enteritidis str. EC20110361, complete genome	Bacteria	2	Proteobacteria	1224	Gammaproteobacteria	1236	Enterobacteriales	91347	Enterobacteriaceae	543	Salmonella	590	Salmonella enterica	28901	EC20110361	1244119
Bacteria	CP007274.2	0.381	4685841	4616451	1482914	0.316	0.985	35752	45	30213	Salmonella enterica subsp. enterica serovar Enteritidis str. SA20093266 genome	Bacteria	2	Proteobacteria	1224	Gammaproteobacteria	1236	Enterobacteriales	91347	Enterobacteriaceae	543	Salmonella	590	Salmonella enterica	28901	SA20093266	1412475
Bacteria	CP007463.1	0.381	4623510	4556928	1448478	0.313	0.986	35214	5	28271	Salmonella enterica subsp. enterica serovar Enteritidis str. EC20120929, complete genome	Bacteria	2	Proteobacteria	1224	Gammaproteobacteria	1236	Enterobacteriales	91347	Enterobacteriaceae	543	Salmonella	590	Salmonella enterica	28901	EC20120929	1412618
Bacteria	CP007253.1	0.381	4683803	4619938	1467004	0.313	0.986	35662	1	28730	Salmonella enterica subsp. enterica serovar Enteritidis str. EC20111174, complete genome	Bacteria	2	Proteobacteria	1224	Gammaproteobacteria	1236	Enterobacteriales	91347	Enterobacteriaceae	543	Salmonella	590	Salmonella enterica	28901	EC20111174	1244122
Bacteria	CP009085.2	0.381	4679127	4597533	1478066	0.316	0.983	35618	4	28857	Salmonella enterica subsp. enterica serovar Enteritidis strain OLF-SE3-98983-4, complete genome	Bacteria	2	Proteobacteria	1224	Gammaproteobacteria	1236	Enterobacteriales	91347	Enterobacteriaceae	543	Salmonella	590	Salmonella enterica	28901	OLF-SE3-98983-4	149539
Bacteria	CP007291.1	0.38	4685855	4596939	1477773	0.315	0.981	35604	15	29831	Salmonella enterica subsp. enterica serovar Enteritidis str. SA19992322 genome	Bacteria	2	Proteobacteria	1224	Gammaproteobacteria	1236	Enterobacteriales	91347	Enterobacteriaceae	543	Salmonella	590	Salmonella enterica	28901	SA19992322	1412452
Bacteria	CP007315.2	0.379	4685836	4596736	1480955	0.316	0.981	35550	22	28954	Salmonella enterica subsp. enterica serovar Enteritidis str. SA20094521 genome	Bacteria	2	Proteobacteria	1224	Gammaproteobacteria	1236	Enterobacteriales	91347	Enterobacteriaceae	543	Salmonella	590	Salmonella enterica	28901	SA20094521	1412484
Bacteria	CP007364.1	0.379	4685866	4605028	1472517	0.314	0.983	35538	4	29589	Salmonella enterica subsp. enterica serovar Enteritidis str. EC20120555 genome	Bacteria	2	Proteobacteria	1224	Gammaproteobacteria	1236	Enterobacteriales	91347	Enterobacteriaceae	543	Salmonella	590	Salmonella enterica	28901	EC20120555	1412566
Bacteria	CP009087.1	0.379	4678571	4586023	1487070	0.318	0.98	35448	1	29340	Salmonella enterica subsp. enterica serovar Enteritidis strain OLF-SE5-1104-2, complete genome	Bacteria	2	Proteobacteria	1224	Gammaproteobacteria	1236	Enterobacteriales	91347	Enterobacteriaceae	543	Salmonella	590	Salmonella enterica	28901	OLF-SE5-1104-2	149539
Bacteria	CP009086.1	0.379	4678377	4582608	1474992	0.315	0.98	35438	0	29346	Salmonella enterica subsp. enterica serovar Enteritidis strain OLF-SE4-0317-8, complete genome	Bacteria	2	Proteobacteria	1224	Gammaproteobacteria	1236	Enterobacteriales	91347	Enterobacteriaceae	543	Salmonella	590	Salmonella enterica	28901	OLF-SE4-0317-8	149539
Bacteria	CP007246.1	0.379	4654156	4557763	1456509	0.313	0.979	35246	2	28835	Salmonella enterica subsp. enterica serovar Enteritidis str. EC20100101, complete genome	Bacteria	2	Proteobacteria	1224	Gammaproteobacteria	1236	Enterobacteriales	91347	Enterobacteriaceae	543	Salmonella	590	Salmonella enterica	28901	EC20100101	1412457
Bacteria	CP009093.1	0.379	4702741	4601760	1469764	0.313	0.979	35606	32	29404	Salmonella enterica subsp. enterica serovar Enteritidis strain OLF-SE11-10058, complete genome	Bacteria	2	Proteobacteria	1224	Gammaproteobacteria	1236	Enterobacteriales	91347	Enterobacteriaceae	543	Salmonella	590	Salmonella enterica	28901	OLF-SE11-10058	149539
Bacteria	CP007248.1	0.378	4680996	4577910	1463001	0.313	0.978	35386	11	28674	Salmonella enterica subsp. enterica serovar Enteritidis str. EC20090698, complete genome	Bacteria	2	Proteobacteria	1224	Gammaproteobacteria	1236	Enterobacteriales	91347	Enterobacteriaceae	543	Salmonella	590	Salmonella enterica	28901	EC20090698	1412454
Bacteria	CP009090.1	0.378	4667283	4558399	1466177	0.314	0.977	35262	4	29637	Salmonella enterica subsp. enterica serovar Enteritidis strain OLF-SE8-1021710, complete genome	Bacteria	2	Proteobacteria	1224	Gammaproteobacteria	1236	Enterobacteriales	91347	Enterobacteriaceae	543	Salmonella	590	Salmonella enterica	28901	OLF-SE8-1021710	149539
Bacteria	CP007320.2	0.378	4686535	4572067	1466372	0.313	0.976	35386	5	28926	Salmonella enterica subsp. enterica serovar Enteritidis str. EC20090135 genome	Bacteria	2	Proteobacteria	1224	Gammaproteobacteria	1236	Enterobacteriales	91347	Enterobacteriaceae	543	Salmonella	590	Salmonella enterica	28901	EC20090135	1412460
Bacteria	CP007321.2	0.377	4685850	4577331	1468731	0.313	0.977	35368	2	28700	Salmonella enterica subsp. enterica serovar Enteritidis str. EC20090193 genome	Bacteria	2	Proteobacteria	1224	Gammaproteobacteria	1236	Enterobacteriales	91347	Enterobacteriaceae	543	Salmonella	590	Salmonella enterica	28901	EC20090193	1412459
Bacteria	CP007249.2	0.377	4712309	4602674	1472345	0.312	0.977	35566	3	28779	Salmonella enterica subsp. enterica serovar Enteritidis str. EC20090641, complete genome	Bacteria	2	Proteobacteria	1224	Gammaproteobacteria	1236	Enterobacteriales	91347	Enterobacteriaceae	543	Salmonella	590	Salmonella enterica	28901	EC20090641	1412453
Bacteria	CP007316.2	0.377	4685844	4576436	1467648	0.313	0.977	35360	22	29221	Salmonella enterica subsp. enterica serovar Enteritidis str. SA20094642 genome	Bacteria	2	Proteobacteria	1224	Gammaproteobacteria	1236	Enterobacteriales	91347	Enterobacteriaceae	543	Salmonella	590	Salmonella enterica	28901	SA20094642	1412518
Bacteria	CP009092.1	0.377	4709890	4596764	1480703	0.314	0.976	35538	11	29025	Salmonella enterica subsp. enterica serovar Enteritidis strain OLF-SE10-10052, complete genome	Bacteria	2	Proteobacteria	1224	Gammaproteobacteria	1236	Enterobacteriales	91347	Enterobacteriaceae	543	Salmonella	590	Salmonella enterica	28901	OLF-SE10-10052	149539
Bacteria	CP007280.1	0.377	4685849	4572167	1467393	0.313	0.976	35294	2	29193	Salmonella enterica subsp. enterica serovar Enteritidis str. SA19960848 genome	Bacteria	2	Proteobacteria	1224	Gammaproteobacteria	1236	Enterobacteriales	91347	Enterobacteriaceae	543	Salmonella	590	Salmonella enterica	28901	SA19960848	1412487
Bacteria	CP007286.1	0.377	4685819	4563557	1470630	0.314	0.974	35286	3	29102	Salmonella enterica subsp. enterica serovar Enteritidis str. SA19981522 genome	Bacteria	2	Proteobacteria	1224	Gammaproteobacteria	1236	Enterobacteriales	91347	Enterobacteriaceae	543	Salmonella	590	Salmonella enterica	28901	SA19981522	1412485
Bacteria	CP007465.1	0.376	4707072	4578663	1451494	0.308	0.973	35442	4	28697	Salmonella enterica subsp. enterica serovar Enteritidis str. SA19940857 genome	Bacteria	2	Proteobacteria	1224	Gammaproteobacteria	1236	Enterobacteriales	91347	Enterobacteriaceae	543	Salmonella	590	Salmonella enterica	28901	SA19940857	1412501
Bacteria	CP007247.1	0.376	4709033	4598211	1472724	0.313	0.976	35456	0	28819	Salmonella enterica subsp. enterica serovar Enteritidis str. EC20110221, complete genome	Bacteria	2	Proteobacteria	1224	Gammaproteobacteria	1236	Enterobacteriales	91347	Enterobacteriaceae	543	Salmonella	590	Salmonella enterica	28901	EC20110221	1412455
Bacteria	CP007294.1	0.376	4685843	4570913	1451302	0.31	0.975	35258	25	29107	Salmonella enterica subsp. enterica serovar Enteritidis str. SA20083636 genome	Bacteria	2	Proteobacteria	1224	Gammaproteobacteria	1236	Enterobacteriales	91347	Enterobacteriaceae	543	Salmonella	590	Salmonella enterica	28901	SA20083636	1412490
Bacteria	CP007322.2	0.376	4685850	4553101	1468180	0.313	0.972	35212	1	28841	Salmonella enterica subsp. enterica serovar Enteritidis str. EC20090332 genome	Bacteria	2	Proteobacteria	1224	Gammaproteobacteria	1236	Enterobacteriales	91347	Enterobacteriaceae	543	Salmonella	590	Salmonella enterica	28901	EC20090332	1412461
Bacteria	CP007289.1	0.376	4685790	4544359	1463432	0.312	0.97	35196	2	28853	Salmonella enterica subsp. enterica serovar Enteritidis str. SA19982831 genome	Bacteria	2	Proteobacteria	1224	Gammaproteobacteria	1236	Enterobacteriales	91347	Enterobacteriaceae	543	Salmonella	590	Salmonella enterica	28901	SA19982831	1412502
Bacteria	CP007285.1	0.376	4685850	4546658	1465459	0.313	0.97	35196	20	28891	Salmonella enterica subsp. enterica serovar Enteritidis str. SA19980677 genome	Bacteria	2	Proteobacteria	1224	Gammaproteobacteria	1236	Enterobacteriales	91347	Enterobacteriaceae	543	Salmonella	590	Salmonella enterica	28901	SA19980677	1412472
Bacteria	CP007252.1	0.376	4679808	4554694	1465057	0.313	0.973	35148	1	28323	Salmonella enterica subsp. enterica serovar Enteritidis str. EC20111175, complete genome	Bacteria	2	Proteobacteria	1224	Gammaproteobacteria	1236	Enterobacteriales	91347	Enterobacteriaceae	543	Salmonella	590	Salmonella enterica	28901	EC20111175	1244121
Bacteria	CP007250.1	0.375	4681839	4564771	1465957	0.313	0.975	35158	12	28461	Salmonella enterica subsp. enterica serovar Enteritidis str. EC20110355, complete genome	Bacteria	2	Proteobacteria	1224	Gammaproteobacteria	1236	Enterobacteriales	91347	Enterobacteriaceae	543	Salmonella	590	Salmonella enterica	28901	EC20110355	1243620
Bacteria	CP007283.1	0.375	4685849	4554223	1460639	0.312	0.972	35180	13	28821	Salmonella enterica subsp. enterica serovar Enteritidis str. SA19970769 genome	Bacteria	2	Proteobacteria	1224	Gammaproteobacteria	1236	Enterobacteriales	91347	Enterobacteriaceae	543	Salmonella	590	Salmonella enterica	28901	SA19970769	1412474
Bacteria	CP009089.1	0.375	4710936	4568775	1472948	0.313	0.97	35320	6	29552	Salmonella enterica subsp. enterica serovar Enteritidis strain OLF-SE7-100819, complete genome	Bacteria	2	Proteobacteria	1224	Gammaproteobacteria	1236	Enterobacteriales	91347	Enterobacteriaceae	543	Salmonella	590	Salmonella enterica	28901	OLF-SE7-100819	149539
Bacteria	CP007362.1	0.375	4685866	4534684	1464838	0.313	0.968	35132	11	29300	Salmonella enterica subsp. enterica serovar Enteritidis str. EC20120544 genome	Bacteria	2	Proteobacteria	1224	Gammaproteobacteria	1236	Enterobacteriales	91347	Enterobacteriaceae	543	Salmonella	590	Salmonella enterica	28901	EC20120544	1412536
Bacteria	CP007310.1	0.375	4685874	4549087	1470081	0.314	0.971	35132	4	28701	Salmonella enterica subsp. enterica serovar Enteritidis str. SA20094079 genome	Bacteria	2	Proteobacteria	1224	Gammaproteobacteria	1236	Enterobacteriales	91347	Enterobacteriaceae	543	Salmonella	590	Salmonella enterica	28901	SA20094079	1412524
Bacteria	CP007282.1	0.375	4685849	4539172	1469895	0.314	0.969	35110	1	28838	Salmonella enterica subsp. enterica serovar Enteritidis str. SA19970510 genome	Bacteria	2	Proteobacteria	1224	Gammaproteobacteria	1236	Enterobacteriales	91347	Enterobacteriaceae	543	Salmonella	590	Salmonella enterica	28901	SA19970510	1412473
Bacteria	CP007400.2	0.374	4686021	4540198	1463052	0.312	0.969	35086	16	28333	Salmonella enterica subsp. enterica serovar Enteritidis str. EC20120734 genome	Bacteria	2	Proteobacteria	1224	Gammaproteobacteria	1236	Enterobacteriales	91347	Enterobacteriaceae	543	Salmonella	590	Salmonella enterica	28901	EC20120734	1412609
Bacteria	CP007329.2	0.374	4679418	4533322	1459411	0.312	0.969	35032	2	28106	Salmonella enterica subsp. enterica serovar Enteritidis str. EC20120002 genome	Bacteria	2	Proteobacteria	1224	Gammaproteobacteria	1236	Enterobacteriales	91347	Enterobacteriaceae	543	Salmonella	590	Salmonella enterica	28901	EC20120002	1412466
Bacteria	CP007279.1	0.374	4685795	4531071	1452524	0.31	0.967	35072	27	29594	Salmonella enterica subsp. enterica serovar Enteritidis str. SA19943269 genome	Bacteria	2	Proteobacteria	1224	Gammaproteobacteria	1236	Enterobacteriales	91347	Enterobacteriaceae	543	Salmonella	590	Salmonella enterica	28901	SA19943269	1412494
Bacteria	CP007245.1	0.374	4711924	4566935	1472376	0.312	0.969	35246	8	28080	Salmonella enterica subsp. enterica serovar Enteritidis str. EC20120008, complete genome	Bacteria	2	Proteobacteria	1224	Gammaproteobacteria	1236	Enterobacteriales	91347	Enterobacteriaceae	543	Salmonella	590	Salmonella enterica	28901	EC20120008	1412470
Bacteria	CP007363.1	0.374	4685850	4531032	1459182	0.311	0.967	35036	15	28291	Salmonella enterica subsp. enterica serovar Enteritidis str. EC20120548 genome	Bacteria	2	Proteobacteria	1224	Gammaproteobacteria	1236	Enterobacteriales	91347	Enterobacteriaceae	543	Salmonella	590	Salmonella enterica	28901	EC20120548	1412543
Bacteria	CP007290.1	0.374	4685867	4527406	1450093	0.309	0.966	35024	0	28722	Salmonella enterica subsp. enterica serovar Enteritidis str. SA19983126 genome	Bacteria	2	Proteobacteria	1224	Gammaproteobacteria	1236	Enterobacteriales	91347	Enterobacteriaceae	543	Salmonella	590	Salmonella enterica	28901	SA19983126	1412498
Bacteria	CP007278.1	0.374	4685866	4536392	1469685	0.314	0.968	35012	9	29010	Salmonella enterica subsp. enterica serovar Enteritidis str. SA19942384 genome	Bacteria	2	Proteobacteria	1224	Gammaproteobacteria	1236	Enterobacteriales	91347	Enterobacteriaceae	543	Salmonella	590	Salmonella enterica	28901	SA19942384	1412493
Bacteria	CP007284.1	0.373	4685846	4523637	1467673	0.313	0.965	35002	8	28965	Salmonella enterica subsp. enterica serovar Enteritidis str. SA19971331 genome	Bacteria	2	Proteobacteria	1224	Gammaproteobacteria	1236	Enterobacteriales	91347	Enterobacteriaceae	543	Salmonella	590	Salmonella enterica	28901	SA19971331	1412496
Bacteria	CP007407.2	0.373	4685847	4519553	1457270	0.311	0.965	34962	38	28785	Salmonella enterica subsp. enterica serovar Enteritidis str. EC20120917 genome	Bacteria	2	Proteobacteria	1224	Gammaproteobacteria	1236	Enterobacteriales	91347	Enterobacteriaceae	543	Salmonella	590	Salmonella enterica	28901	EC20120917	1412613
Bacteria	CP007467.1	0.372	4581495	4404584	1407385	0.307	0.961	34080	10	28493	Salmonella enterica subsp. enterica serovar Enteritidis str. SA20084824, complete genome	Bacteria	2	Proteobacteria	1224	Gammaproteobacteria	1236	Enterobacteriales	91347	Enterobacteriaceae	543	Salmonella	590	Salmonella enterica	28901	SA20084824	1412478
Bacteria	CP007327.2	0.371	4685848	4509619	1460603	0.312	0.962	34774	2	27962	Salmonella enterica subsp. enterica serovar Enteritidis str. EC20111561 genome	Bacteria	2	Proteobacteria	1224	Gammaproteobacteria	1236	Enterobacteriales	91347	Enterobacteriaceae	543	Salmonella	590	Salmonella enterica	28901	EC20111561	1412572
Bacteria	CP007415.1	0.371	4686086	4492092	1475637	0.315	0.959	34770	52	28223	Salmonella enterica subsp. enterica serovar Enteritidis str. EC20122033 genome	Bacteria	2	Proteobacteria	1224	Gammaproteobacteria	1236	Enterobacteriales	91347	Enterobacteriaceae	543	Salmonella	590	Salmonella enterica	28901	EC20122033	1412574
Bacteria	CP007403.2	0.371	4685845	4493707	1448568	0.309	0.959	34754	36	27761	Salmonella enterica subsp. enterica serovar Enteritidis str. EC20120773 genome	Bacteria	2	Proteobacteria	1224	Gammaproteobacteria	1236	Enterobacteriales	91347	Enterobacteriaceae	543	Salmonella	590	Salmonella enterica	28901	EC20120773	1412611
Bacteria	CP007309.1	0.371	4685862	4500914	1444200	0.308	0.961	34752	5	29091	Salmonella enterica subsp. enterica serovar Enteritidis str. SA20093977 genome	Bacteria	2	Proteobacteria	1224	Gammaproteobacteria	1236	Enterobacteriales	91347	Enterobacteriaceae	543	Salmonella	590	Salmonella enterica	28901	SA20093977	1412510
Bacteria	CP007317.2	0.371	4685843	4494533	1461385	0.312	0.959	34724	5	27913	Salmonella enterica subsp. enterica serovar Enteritidis str. SA20094803 genome	Bacteria	2	Proteobacteria	1224	Gammaproteobacteria	1236	Enterobacteriales	91347	Enterobacteriaceae	543	Salmonella	590	Salmonella enterica	28901	SA20094803	1412503
Bacteria	CP007397.2	0.37	4685843	4491167	1460596	0.312	0.958	34720	5	28112	Salmonella enterica subsp. enterica serovar Enteritidis str. EC20121751 genome	Bacteria	2	Proteobacteria	1224	Gammaproteobacteria	1236	Enterobacteriales	91347	Enterobacteriaceae	543	Salmonella	590	Salmonella enterica	28901	EC20121751	1412540
Bacteria	CP007383.2	0.37	4685698	4495140	1445598	0.309	0.959	34714	8	28311	Salmonella enterica subsp. enterica serovar Enteritidis str. EC20121826 genome	Bacteria	2	Proteobacteria	1224	Gammaproteobacteria	1236	Enterobacteriales	91347	Enterobacteriaceae	543	Salmonella	590	Salmonella enterica	28901	EC20121826	1412527
Bacteria	CP007331.2	0.37	4685849	4488217	1454289	0.31	0.958	34714	0	28757	Salmonella enterica subsp. enterica serovar Enteritidis str. EC20120007 genome	Bacteria	2	Proteobacteria	1224	Gammaproteobacteria	1236	Enterobacteriales	91347	Enterobacteriaceae	543	Salmonella	590	Salmonella enterica	28901	EC20120007	1412469
Bacteria	CP007293.1	0.37	4685815	4486062	1441199	0.308	0.957	34710	11	28457	Salmonella enterica subsp. enterica serovar Enteritidis str. SA20083456 genome	Bacteria	2	Proteobacteria	1224	Gammaproteobacteria	1236	Enterobacteriales	91347	Enterobacteriaceae	543	Salmonella	590	Salmonella enterica	28901	SA20083456	1412506
Bacteria	CP007175.1	0.37	4711160	4511692	1452594	0.308	0.958	34890	0	28427	Salmonella enterica subsp. enterica serovar Enteritidis str. EC20110354, complete genome	Bacteria	2	Proteobacteria	1224	Gammaproteobacteria	1236	Enterobacteriales	91347	Enterobacteriaceae	543	Salmonella	590	Salmonella enterica	28901	EC20110354	1243619
Bacteria	CP007308.1	0.37	4685845	4499009	1456023	0.311	0.96	34694	0	28795	Salmonella enterica subsp. enterica serovar Enteritidis str. SA20093950 genome	Bacteria	2	Proteobacteria	1224	Gammaproteobacteria	1236	Enterobacteriales	91347	Enterobacteriaceae	543	Salmonella	590	Salmonella enterica	28901	SA20093950	1412519
Bacteria	CP007318.2	0.37	4685844	4489473	1458656	0.311	0.958	34664	1	28001	Salmonella enterica subsp. enterica serovar Enteritidis str. SA20095309 genome	Bacteria	2	Proteobacteria	1224	Gammaproteobacteria	1236	Enterobacteriales	91347	Enterobacteriaceae	543	Salmonella	590	Salmonella enterica	28901	SA20095309	1412507
Bacteria	CP007395.2	0.37	4685847	4488770	1450163	0.309	0.958	34658	26	28396	Salmonella enterica subsp. enterica serovar Enteritidis str. EC20121748 genome	Bacteria	2	Proteobacteria	1224	Gammaproteobacteria	1236	Enterobacteriales	91347	Enterobacteriaceae	543	Salmonella	590	Salmonella enterica	28901	EC20121748	1412560
Bacteria	CP007313.1	0.369	4685825	4474974	1444206	0.308	0.955	34626	10	28529	Salmonella enterica subsp. enterica serovar Enteritidis str. SA20094383 genome	Bacteria	2	Proteobacteria	1224	Gammaproteobacteria	1236	Enterobacteriales	91347	Enterobacteriaceae	543	Salmonella	590	Salmonella enterica	28901	SA20094383	1412516
Bacteria	CP007469.1	0.369	4664600	4461559	1439528	0.309	0.956	34464	35	29021	Salmonella enterica subsp. enterica serovar Enteritidis str. SA20094301, complete genome	Bacteria	2	Proteobacteria	1224	Gammaproteobacteria	1236	Enterobacteriales	91347	Enterobacteriaceae	543	Salmonella	590	Salmonella enterica	28901	SA20094301	1412505
Bacteria	CP007419.1	0.369	4686064	4476145	1447024	0.309	0.955	34612	24	28132	Salmonella enterica subsp. enterica serovar Enteritidis str. EC20130346 genome	Bacteria	2	Proteobacteria	1224	Gammaproteobacteria	1236	Enterobacteriales	91347	Enterobacteriaceae	543	Salmonella	590	Salmonella enterica	28901	EC20130346	1412589
Bacteria	CP007413.1	0.369	4685865	4490639	1447646	0.309	0.958	34608	13	27277	Salmonella enterica subsp. enterica serovar Enteritidis str. EC20122026 genome	Bacteria	2	Proteobacteria	1224	Gammaproteobacteria	1236	Enterobacteriales	91347	Enterobacteriaceae	543	Salmonella	590	Salmonella enterica	28901	EC20122026	1412576
Bacteria	CP007305.1	0.369	4685872	4474986	1440987	0.308	0.955	34606	11	28396	Salmonella enterica subsp. enterica serovar Enteritidis str. SA20093543 genome	Bacteria	2	Proteobacteria	1224	Gammaproteobacteria	1236	Enterobacteriales	91347	Enterobacteriaceae	543	Salmonella	590	Salmonella enterica	28901	SA20093543	1412520
Bacteria	CP007281.1	0.369	4685866	4474813	1453447	0.31	0.955	34592	4	29035	Salmonella enterica subsp. enterica serovar Enteritidis str. SA19961622 genome	Bacteria	2	Proteobacteria	1224	Gammaproteobacteria	1236	Enterobacteriales	91347	Enterobacteriaceae	543	Salmonella	590	Salmonella enterica	28901	SA19961622	1412497
Bacteria	CP007343.2	0.369	4685843	4479159	1452402	0.31	0.956	34582	20	28494	Salmonella enterica subsp. enterica serovar Enteritidis str. EC20120722 genome	Bacteria	2	Proteobacteria	1224	Gammaproteobacteria	1236	Enterobacteriales	91347	Enterobacteriaceae	543	Salmonella	590	Salmonella enterica	28901	EC20120722	1412550
Bacteria	CP007312.1	0.369	4685848	4474268	1448006	0.309	0.955	34572	13	28114	Salmonella enterica subsp. enterica serovar Enteritidis str. SA20094352 genome	Bacteria	2	Proteobacteria	1224	Gammaproteobacteria	1236	Enterobacteriales	91347	Enterobacteriaceae	543	Salmonella	590	Salmonella enterica	28901	SA20094352	1412491
Bacteria	CP007304.1	0.369	4685869	4480206	1435732	0.306	0.956	34572	8	28063	Salmonella enterica subsp. enterica serovar Enteritidis str. SA20093538 genome	Bacteria	2	Proteobacteria	1224	Gammaproteobacteria	1236	Enterobacteriales	91347	Enterobacteriaceae	543	Salmonella	590	Salmonella enterica	28901	SA20093538	1412522
Bacteria	CP007424.1	0.369	4685857	4479707	1446528	0.309	0.956	34568	8	27527	Salmonella enterica subsp. enterica serovar Enteritidis str. EC20130348 genome	Bacteria	2	Proteobacteria	1224	Gammaproteobacteria	1236	Enterobacteriales	91347	Enterobacteriaceae	543	Salmonella	590	Salmonella enterica	28901	EC20130348	1412591
Bacteria	CP007468.1	0.369	4654466	4419977	1434535	0.308	0.95	34324	34	28785	Salmonella enterica subsp. enterica serovar Enteritidis str. SA20094177, complete genome	Bacteria	2	Proteobacteria	1224	Gammaproteobacteria	1236	Enterobacteriales	91347	Enterobacteriaceae	543	Salmonella	590	Salmonella enterica	28901	SA20094177	1412479
Bacteria	CP007303.1	0.369	4685865	4471980	1451143	0.31	0.954	34546	3	28265	Salmonella enterica subsp. enterica serovar Enteritidis str. SA20093430 genome	Bacteria	2	Proteobacteria	1224	Gammaproteobacteria	1236	Enterobacteriales	91347	Enterobacteriaceae	543	Salmonella	590	Salmonella enterica	28901	SA20093430	1412512
Bacteria	CP007408.2	0.369	4685848	4479475	1459688	0.312	0.956	34544	8	27761	Salmonella enterica subsp. enterica serovar Enteritidis str. EC20120918 genome	Bacteria	2	Proteobacteria	1224	Gammaproteobacteria	1236	Enterobacteriales	91347	Enterobacteriaceae	543	Salmonella	590	Salmonella enterica	28901	EC20120918	1412614
Bacteria	CP007277.1	0.369	4685864	4462436	1462603	0.312	0.952	34540	15	28249	Salmonella enterica subsp. enterica serovar Enteritidis str. SA19930684 genome	Bacteria	2	Proteobacteria	1224	Gammaproteobacteria	1236	Enterobacteriales	91347	Enterobacteriaceae	543	Salmonella	590	Salmonella enterica	28901	SA19930684	1412500
Bacteria	CP007323.1	0.368	4686121	4471112	1463780	0.312	0.954	34536	49	28578	Salmonella enterica subsp. enterica serovar Enteritidis str. EC20110222 genome	Bacteria	2	Proteobacteria	1224	Gammaproteobacteria	1236	Enterobacteriales	91347	Enterobacteriaceae	543	Salmonella	590	Salmonella enterica	28901	EC20110222	1412456
Bacteria	CP007416.1	0.368	4686089	4467865	1447776	0.309	0.953	34518	9	27318	Salmonella enterica subsp. enterica serovar Enteritidis str. EC20122045 genome	Bacteria	2	Proteobacteria	1224	Gammaproteobacteria	1236	Enterobacteriales	91347	Enterobacteriaceae	543	Salmonella	590	Salmonella enterica	28901	EC20122045	1412573
Bacteria	CP007421.1	0.368	4760449	4544885	1458221	0.306	0.955	35062	7	28777	Salmonella enterica subsp. enterica serovar Enteritidis str. EC20090884, complete genome	Bacteria	2	Proteobacteria	1224	Gammaproteobacteria	1236	Enterobacteriales	91347	Enterobacteriaceae	543	Salmonella	590	Salmonella enterica	28901	EC20090884	1412463
Bacteria	CP007306.1	0.368	4685869	4465735	1446927	0.309	0.953	34512	0	28284	Salmonella enterica subsp. enterica serovar Enteritidis str. SA20093784 genome	Bacteria	2	Proteobacteria	1224	Gammaproteobacteria	1236	Enterobacteriales	91347	Enterobacteriaceae	543	Salmonella	590	Salmonella enterica	28901	SA20093784	1412509
Bacteria	CP007402.2	0.368	4685984	4466583	1445307	0.308	0.953	34506	14	28389	Salmonella enterica subsp. enterica serovar Enteritidis str. EC20120765 genome	Bacteria	2	Proteobacteria	1224	Gammaproteobacteria	1236	Enterobacteriales	91347	Enterobacteriaceae	543	Salmonella	590	Salmonella enterica	28901	EC20120765	1412564
Bacteria	CP007300.1	0.368	4685864	4463850	1443993	0.308	0.953	34502	17	28352	Salmonella enterica subsp. enterica serovar Enteritidis str. SA20090877 genome	Bacteria	2	Proteobacteria	1224	Gammaproteobacteria	1236	Enterobacteriales	91347	Enterobacteriaceae	543	Salmonella	590	Salmonella enterica	28901	SA20090877	1412521
Bacteria	CP007422.1	0.368	4734890	4501744	1461359	0.309	0.951	34858	0	28655	Salmonella enterica subsp. enterica serovar Enteritidis str. EC20090531, complete genome	Bacteria	2	Proteobacteria	1224	Gammaproteobacteria	1236	Enterobacteriales	91347	Enterobacteriaceae	543	Salmonella	590	Salmonella enterica	28901	EC20090531	1412462
Bacteria	CP007374.1	0.368	4685869	4466939	1437127	0.307	0.953	34492	7	27727	Salmonella enterica subsp. enterica serovar Enteritidis str. EC20121746 genome	Bacteria	2	Proteobacteria	1224	Gammaproteobacteria	1236	Enterobacteriales	91347	Enterobacteriaceae	543	Salmonella	590	Salmonella enterica	28901	EC20121746	1412563
Bacteria	CP007360.1	0.368	4685850	4452889	1444971	0.308	0.95	34462	41	28005	Salmonella enterica subsp. enterica serovar Enteritidis str. EC20100325 genome	Bacteria	2	Proteobacteria	1224	Gammaproteobacteria	1236	Enterobacteriales	91347	Enterobacteriaceae	543	Salmonella	590	Salmonella enterica	28901	EC20100325	1412600
Bacteria	CP007418.1	0.368	4686162	4455012	1458181	0.311	0.951	34458	73	28645	Salmonella enterica subsp. enterica serovar Enteritidis str. EC20130345 genome	Bacteria	2	Proteobacteria	1224	Gammaproteobacteria	1236	Enterobacteriales	91347	Enterobacteriaceae	543	Salmonella	590	Salmonella enterica	28901	EC20130345	1412588
Bacteria	CP007326.1	0.368	4685868	4462115	1439387	0.307	0.952	34452	5	28027	Salmonella enterica subsp. enterica serovar Enteritidis str. EC20111554 genome	Bacteria	2	Proteobacteria	1224	Gammaproteobacteria	1236	Enterobacteriales	91347	Enterobacteriaceae	543	Salmonella	590	Salmonella enterica	28901	EC20111554	1412567
Bacteria	CP007387.2	0.367	4685785	4457132	1449873	0.309	0.951	34438	76	28195	Salmonella enterica subsp. enterica serovar Enteritidis str. EC20121986 genome	Bacteria	2	Proteobacteria	1224	Gammaproteobacteria	1236	Enterobacteriales	91347	Enterobacteriaceae	543	Salmonella	590	Salmonella enterica	28901	EC20121986	1412580
Bacteria	CP007342.2	0.367	4685838	4464742	1441453	0.308	0.953	34430	5	28071	Salmonella enterica subsp. enterica serovar Enteritidis str. EC20120697 genome	Bacteria	2	Proteobacteria	1224	Gammaproteobacteria	1236	Enterobacteriales	91347	Enterobacteriaceae	543	Salmonella	590	Salmonella enterica	28901	EC20120697	1412553
Bacteria	CP007384.2	0.367	4685842	4461622	1455011	0.311	0.952	34394	13	27623	Salmonella enterica subsp. enterica serovar Enteritidis str. EC20121969 genome	Bacteria	2	Proteobacteria	1224	Gammaproteobacteria	1236	Enterobacteriales	91347	Enterobacteriaceae	543	Salmonella	590	Salmonella enterica	28901	EC20121969	1412583
Bacteria	CP007348.1	0.367	4685838	4462046	1438694	0.307	0.952	34392	8	27705	Salmonella enterica subsp. enterica serovar Enteritidis str. EC20120356 genome	Bacteria	2	Proteobacteria	1224	Gammaproteobacteria	1236	Enterobacteriales	91347	Enterobacteriaceae	543	Salmonella	590	Salmonella enterica	28901	EC20120356	1412602
Bacteria	CP007302.1	0.367	4685854	4442457	1443622	0.308	0.948	34392	23	28446	Salmonella enterica subsp. enterica serovar Enteritidis str. SA20093421 genome	Bacteria	2	Proteobacteria	1224	Gammaproteobacteria	1236	Enterobacteriales	91347	Enterobacteriaceae	543	Salmonella	590	Salmonella enterica	28901	SA20093421	1412514
Bacteria	CP007311.1	0.367	4685777	4459525	1438879	0.307	0.952	34366	6	27624	Salmonella enterica subsp. enterica serovar Enteritidis str. SA20094350 genome	Bacteria	2	Proteobacteria	1224	Gammaproteobacteria	1236	Enterobacteriales	91347	Enterobacteriaceae	543	Salmonella	590	Salmonella enterica	28901	SA20094350	1412504
Bacteria	CP007398.2	0.367	4685844	4451691	1451813	0.31	0.95	34360	10	27980	Salmonella enterica subsp. enterica serovar Enteritidis str. EC20121753 genome	Bacteria	2	Proteobacteria	1224	Gammaproteobacteria	1236	Enterobacteriales	91347	Enterobacteriaceae	543	Salmonella	590	Salmonella enterica	28901	EC20121753	1412551
Bacteria	CP007307.1	0.367	4685871	4452359	1451558	0.31	0.95	34358	3	28237	Salmonella enterica subsp. enterica serovar Enteritidis str. SA20093788 genome	Bacteria	2	Proteobacteria	1224	Gammaproteobacteria	1236	Enterobacteriales	91347	Enterobacteriaceae	543	Salmonella	590	Salmonella enterica	28901	SA20093788	1412511
Bacteria	CP007337.2	0.366	4685840	4435123	1450642	0.31	0.946	34330	25	27871	Salmonella enterica subsp. enterica serovar Enteritidis str. EC20120590 genome	Bacteria	2	Proteobacteria	1224	Gammaproteobacteria	1236	Enterobacteriales	91347	Enterobacteriaceae	543	Salmonella	590	Salmonella enterica	28901	EC20120590	1412605
Bacteria	CP007388.2	0.366	4685848	4446134	1458841	0.311	0.949	34316	10	27545	Salmonella enterica subsp. enterica serovar Enteritidis str. EC20121989 genome	Bacteria	2	Proteobacteria	1224	Gammaproteobacteria	1236	Enterobacteriales	91347	Enterobacteriaceae	543	Salmonella	590	Salmonella enterica	28901	EC20121989	1412579
Bacteria	CP007377.1	0.366	4685845	4440468	1444678	0.308	0.948	34306	9	28090	Salmonella enterica subsp. enterica serovar Enteritidis str. EC20120963 genome	Bacteria	2	Proteobacteria	1224	Gammaproteobacteria	1236	Enterobacteriales	91347	Enterobacteriaceae	543	Salmonella	590	Salmonella enterica	28901	EC20120963	1412531
Bacteria	CP007324.1	0.366	4685865	4442085	1446032	0.309	0.948	34306	2	27888	Salmonella enterica subsp. enterica serovar Enteritidis str. EC20111514 genome	Bacteria	2	Proteobacteria	1224	Gammaproteobacteria	1236	Enterobacteriales	91347	Enterobacteriaceae	543	Salmonella	590	Salmonella enterica	28901	EC20111514	1412539
Bacteria	CP007406.2	0.366	4685836	4447894	1454754	0.31	0.949	34300	15	27936	Salmonella enterica subsp. enterica serovar Enteritidis str. EC20120776 genome	Bacteria	2	Proteobacteria	1224	Gammaproteobacteria	1236	Enterobacteriales	91347	Enterobacteriaceae	543	Salmonella	590	Salmonella enterica	28901	EC20120776	1412532
Bacteria	CP007414.1	0.366	4685870	4441952	1442024	0.308	0.948	34300	5	27501	Salmonella enterica subsp. enterica serovar Enteritidis str. EC20122031 genome	Bacteria	2	Proteobacteria	1224	Gammaproteobacteria	1236	Enterobacteriales	91347	Enterobacteriaceae	543	Salmonella	590	Salmonella enterica	28901	EC20122031	1412575
Bacteria	CP007464.1	0.366	4690772	4443046	1448909	0.309	0.947	34324	6	27601	Salmonella enterica subsp. enterica serovar Enteritidis str. EC20121747 genome	Bacteria	2	Proteobacteria	1224	Gammaproteobacteria	1236	Enterobacteriales	91347	Enterobacteriaceae	543	Salmonella	590	Salmonella enterica	28901	EC20121747	1412562
Bacteria	CP007386.2	0.366	4685839	4435182	1451819	0.31	0.947	34268	12	27553	Salmonella enterica subsp. enterica serovar Enteritidis str. EC20121976 genome	Bacteria	2	Proteobacteria	1224	Gammaproteobacteria	1236	Enterobacteriales	91347	Enterobacteriaceae	543	Salmonella	590	Salmonella enterica	28901	EC20121976	1412581
Bacteria	CP007349.1	0.366	4685852	4435949	1440057	0.307	0.947	34264	10	27837	Salmonella enterica subsp. enterica serovar Enteritidis str. EC20120469 genome	Bacteria	2	Proteobacteria	1224	Gammaproteobacteria	1236	Enterobacteriales	91347	Enterobacteriaceae	543	Salmonella	590	Salmonella enterica	28901	EC20120469	1412552
Bacteria	CP007346.1	0.365	4685852	4433497	1443024	0.308	0.946	34242	6	27728	Salmonella enterica subsp. enterica serovar Enteritidis str. EC20120229 genome	Bacteria	2	Proteobacteria	1224	Gammaproteobacteria	1236	Enterobacteriales	91347	Enterobacteriaceae	543	Salmonella	590	Salmonella enterica	28901	EC20120229	1412547
Bacteria	CP007420.1	0.365	4735383	4476575	1451350	0.306	0.945	34594	2	27935	Salmonella enterica subsp. enterica serovar Enteritidis str. EC20100103, complete genome	Bacteria	2	Proteobacteria	1224	Gammaproteobacteria	1236	Enterobacteriales	91347	Enterobacteriaceae	543	Salmonella	590	Salmonella enterica	28901	EC20100103	1412458
Bacteria	CP007301.1	0.365	4685849	4433925	1435574	0.306	0.946	34212	11	27716	Salmonella enterica subsp. enterica serovar Enteritidis str. SA20091739 genome	Bacteria	2	Proteobacteria	1224	Gammaproteobacteria	1236	Enterobacteriales	91347	Enterobacteriaceae	543	Salmonella	590	Salmonella enterica	28901	SA20091739	1412523
Bacteria	CP007385.2	0.365	4685838	4436492	1456570	0.311	0.947	34190	53	28047	Salmonella enterica subsp. enterica serovar Enteritidis str. EC20121970 genome	Bacteria	2	Proteobacteria	1224	Gammaproteobacteria	1236	Enterobacteriales	91347	Enterobacteriaceae	543	Salmonella	590	Salmonella enterica	28901	EC20121970	1412582
Bacteria	CP007498.1	0.365	4685865	4420368	1434394	0.306	0.943	34184	3	28171	Salmonella enterica subsp. enterica serovar Enteritidis str. EC20111510 genome	Bacteria	2	Proteobacteria	1224	Gammaproteobacteria	1236	Enterobacteriales	91347	Enterobacteriaceae	543	Salmonella	590	Salmonella enterica	28901	EC20111510	1412549
Bacteria	CP007432.1	0.365	4685858	4420196	1442462	0.308	0.943	34170	0	27626	Salmonella enterica subsp. enterica serovar Enteritidis str. EC20100131 genome	Bacteria	2	Proteobacteria	1224	Gammaproteobacteria	1236	Enterobacteriales	91347	Enterobacteriaceae	543	Salmonella	590	Salmonella enterica	28901	EC20100131	1412584
Bacteria	CP007412.1	0.364	4685834	4413603	1440412	0.307	0.942	34140	18	27187	Salmonella enterica subsp. enterica serovar Enteritidis str. EC20122022 genome	Bacteria	2	Proteobacteria	1224	Gammaproteobacteria	1236	Enterobacteriales	91347	Enterobacteriaceae	543	Salmonella	590	Salmonella enterica	28901	EC20122022	1412577
Bacteria	CP007369.1	0.364	4685813	4423635	1438063	0.307	0.944	34128	7	27582	Salmonella enterica subsp. enterica serovar Enteritidis str. EC20121671 genome	Bacteria	2	Proteobacteria	1224	Gammaproteobacteria	1236	Enterobacteriales	91347	Enterobacteriaceae	543	Salmonella	590	Salmonella enterica	28901	EC20121671	1412565
Bacteria	CP007314.1	0.364	4685815	4412793	1435996	0.306	0.942	34120	4	28099	Salmonella enterica subsp. enterica serovar Enteritidis str. SA20094389 genome	Bacteria	2	Proteobacteria	1224	Gammaproteobacteria	1236	Enterobacteriales	91347	Enterobacteriaceae	543	Salmonella	590	Salmonella enterica	28901	SA20094389	1412515
Bacteria	CP007332.1	0.364	4807994	4507356	1458438	0.303	0.937	34980	20	30145	Salmonella enterica subsp. enterica serovar Enteritidis str. EC20120916 genome	Bacteria	2	Proteobacteria	1224	Gammaproteobacteria	1236	Enterobacteriales	91347	Enterobacteriaceae	543	Salmonella	590	Salmonella enterica	28901	EC20120916	1412570
Bacteria	CP007334.1	0.364	4752626	4470652	1442330	0.303	0.941	34572	56	28859	Salmonella enterica subsp. enterica serovar Enteritidis str. SA20092320 genome	Bacteria	2	Proteobacteria	1224	Gammaproteobacteria	1236	Enterobacteriales	91347	Enterobacteriaceae	543	Salmonella	590	Salmonella enterica	28901	SA20092320	1412508
Bacteria	CP007330.2	0.364	4685974	4407667	1443104	0.308	0.941	34068	1	27862	Salmonella enterica subsp. enterica serovar Enteritidis str. EC20120003 genome	Bacteria	2	Proteobacteria	1224	Gammaproteobacteria	1236	Enterobacteriales	91347	Enterobacteriaceae	543	Salmonella	590	Salmonella enterica	28901	EC20120003	1412467
Bacteria	CP007405.1	0.363	4685865	4413182	1440200	0.307	0.942	34060	3	27578	Salmonella enterica subsp. enterica serovar Enteritidis str. EC20120775 genome	Bacteria	2	Proteobacteria	1224	Gammaproteobacteria	1236	Enterobacteriales	91347	Enterobacteriaceae	543	Salmonella	590	Salmonella enterica	28901	EC20120775	1412533
Bacteria	CP007351.1	0.363	4685866	4407193	1433013	0.306	0.941	34044	13	27457	Salmonella enterica subsp. enterica serovar Enteritidis str. EC20120497 genome	Bacteria	2	Proteobacteria	1224	Gammaproteobacteria	1236	Enterobacteriales	91347	Enterobacteriaceae	543	Salmonella	590	Salmonella enterica	28901	EC20120497	1412568
Bacteria	CP007347.1	0.363	4685865	4413729	1434114	0.306	0.942	34040	6	27754	Salmonella enterica subsp. enterica serovar Enteritidis str. EC20120240 genome	Bacteria	2	Proteobacteria	1224	Gammaproteobacteria	1236	Enterobacteriales	91347	Enterobacteriaceae	543	Salmonella	590	Salmonella enterica	28901	EC20120240	1412546
Bacteria	CP007401.1	0.363	4685852	4404596	1426049	0.304	0.94	34032	2	27905	Salmonella enterica subsp. enterica serovar Enteritidis str. EC20120738 genome	Bacteria	2	Proteobacteria	1224	Gammaproteobacteria	1236	Enterobacteriales	91347	Enterobacteriaceae	543	Salmonella	590	Salmonella enterica	28901	EC20120738	1412610
Bacteria	CP007381.1	0.363	4685868	4400616	1445155	0.308	0.939	34016	26	27452	Salmonella enterica subsp. enterica serovar Enteritidis str. EC20121812 genome	Bacteria	2	Proteobacteria	1224	Gammaproteobacteria	1236	Enterobacteriales	91347	Enterobacteriaceae	543	Salmonella	590	Salmonella enterica	28901	EC20121812	1412571
Bacteria	CP007325.1	0.362	4685869	4395963	1441031	0.308	0.938	33954	2	27738	Salmonella enterica subsp. enterica serovar Enteritidis str. EC20111515 genome	Bacteria	2	Proteobacteria	1224	Gammaproteobacteria	1236	Enterobacteriales	91347	Enterobacteriaceae	543	Salmonella	590	Salmonella enterica	28901	EC20111515	1412538
Bacteria	CP007375.1	0.362	4685872	4397129	1428021	0.305	0.938	33920	8	27348	Salmonella enterica subsp. enterica serovar Enteritidis str. EC20120925 genome	Bacteria	2	Proteobacteria	1224	Gammaproteobacteria	1236	Enterobacteriales	91347	Enterobacteriaceae	543	Salmonella	590	Salmonella enterica	28901	EC20120925	1412615
Bacteria	CP007341.2	0.362	4685832	4387765	1433077	0.306	0.936	33898	15	27366	Salmonella enterica subsp. enterica serovar Enteritidis str. EC20120687 genome	Bacteria	2	Proteobacteria	1224	Gammaproteobacteria	1236	Enterobacteriales	91347	Enterobacteriaceae	543	Salmonella	590	Salmonella enterica	28901	EC20120687	1412608
Bacteria	CP007328.1	0.362	4685851	4380456	1436096	0.306	0.935	33882	10	27391	Salmonella enterica subsp. enterica serovar Enteritidis str. EC20111576 genome	Bacteria	2	Proteobacteria	1224	Gammaproteobacteria	1236	Enterobacteriales	91347	Enterobacteriaceae	543	Salmonella	590	Salmonella enterica	28901	EC20111576	1412535
Bacteria	CP007345.1	0.361	4685840	4385006	1441490	0.308	0.936	33870	14	27578	Salmonella enterica subsp. enterica serovar Enteritidis str. EC20120219 genome	Bacteria	2	Proteobacteria	1224	Gammaproteobacteria	1236	Enterobacteriales	91347	Enterobacteriaceae	543	Salmonella	590	Salmonella enterica	28901	EC20120219	1412548
Bacteria	CP007373.1	0.361	4685851	4379641	1437309	0.307	0.935	33870	4	27427	Salmonella enterica subsp. enterica serovar Enteritidis str. EC20121744 genome	Bacteria	2	Proteobacteria	1224	Gammaproteobacteria	1236	Enterobacteriales	91347	Enterobacteriaceae	543	Salmonella	590	Salmonella enterica	28901	EC20121744	1412554
Bacteria	CP007430.1	0.361	4685866	4391155	1431696	0.306	0.937	33866	9	27633	Salmonella enterica subsp. enterica serovar Enteritidis str. EC20090195 genome	Bacteria	2	Proteobacteria	1224	Gammaproteobacteria	1236	Enterobacteriales	91347	Enterobacteriaceae	543	Salmonella	590	Salmonella enterica	28901	EC20090195	1412587
Bacteria	CP007396.1	0.361	4685864	4383253	1432052	0.306	0.935	33838	12	28358	Salmonella enterica subsp. enterica serovar Enteritidis str. EC20121750 genome	Bacteria	2	Proteobacteria	1224	Gammaproteobacteria	1236	Enterobacteriales	91347	Enterobacteriaceae	543	Salmonella	590	Salmonella enterica	28901	EC20121750	1412541
Bacteria	CP007378.1	0.36	4685864	4368888	1442684	0.308	0.932	33778	5	27415	Salmonella enterica subsp. enterica serovar Enteritidis str. EC20120968 genome	Bacteria	2	Proteobacteria	1224	Gammaproteobacteria	1236	Enterobacteriales	91347	Enterobacteriaceae	543	Salmonella	590	Salmonella enterica	28901	EC20120968	1412558
Bacteria	CP007368.1	0.36	4685869	4370703	1424711	0.304	0.933	33756	10	27444	Salmonella enterica subsp. enterica serovar Enteritidis str. EC20121542 genome	Bacteria	2	Proteobacteria	1224	Gammaproteobacteria	1236	Enterobacteriales	91347	Enterobacteriaceae	543	Salmonella	590	Salmonella enterica	28901	EC20121542	1412557
Bacteria	CP007380.1	0.36	4685845	4365328	1434229	0.306	0.932	33742	6	26763	Salmonella enterica subsp. enterica serovar Enteritidis str. EC20120970 genome	Bacteria	2	Proteobacteria	1224	Gammaproteobacteria	1236	Enterobacteriales	91347	Enterobacteriaceae	543	Salmonella	590	Salmonella enterica	28901	EC20120970	1412542
Bacteria	CP007411.1	0.36	4685868	4369637	1429393	0.305	0.933	33722	2	27529	Salmonella enterica subsp. enterica serovar Enteritidis str. EC20121990 genome	Bacteria	2	Proteobacteria	1224	Gammaproteobacteria	1236	Enterobacteriales	91347	Enterobacteriaceae	543	Salmonella	590	Salmonella enterica	28901	EC20121990	1412578
Bacteria	CP007429.1	0.36	4685859	4358596	1433155	0.306	0.93	33694	25	27102	Salmonella enterica subsp. enterica serovar Enteritidis str. EC20121765 genome	Bacteria	2	Proteobacteria	1224	Gammaproteobacteria	1236	Enterobacteriales	91347	Enterobacteriaceae	543	Salmonella	590	Salmonella enterica	28901	EC20121765	1412555
Bacteria	CP007295.1	0.36	4685723	4358557	1432916	0.306	0.93	33692	21	27501	Salmonella enterica subsp. enterica serovar Enteritidis str. SA20084384 genome	Bacteria	2	Proteobacteria	1224	Gammaproteobacteria	1236	Enterobacteriales	91347	Enterobacteriaceae	543	Salmonella	590	Salmonella enterica	28901	SA20084384	1412477
Bacteria	CP007431.1	0.359	4686043	4356649	1434372	0.306	0.93	33678	9	27043	Salmonella enterica subsp. enterica serovar Enteritidis str. SA20094682 genome	Bacteria	2	Proteobacteria	1224	Gammaproteobacteria	1236	Enterobacteriales	91347	Enterobacteriaceae	543	Salmonella	590	Salmonella enterica	28901	SA20094682	1412476
Bacteria	CP007404.1	0.359	4685865	4360988	1438931	0.307	0.931	33660	3	27792	Salmonella enterica subsp. enterica serovar Enteritidis str. EC20120774 genome	Bacteria	2	Proteobacteria	1224	Gammaproteobacteria	1236	Enterobacteriales	91347	Enterobacteriaceae	543	Salmonella	590	Salmonella enterica	28901	EC20120774	1412612
Bacteria	CP007382.1	0.359	4685862	4358047	1415679	0.302	0.93	33632	15	26998	Salmonella enterica subsp. enterica serovar Enteritidis str. EC20121825 genome	Bacteria	2	Proteobacteria	1224	Gammaproteobacteria	1236	Enterobacteriales	91347	Enterobacteriaceae	543	Salmonella	590	Salmonella enterica	28901	EC20121825	1412526
Bacteria	CP007251.1	0.359	4710452	4367115	1438655	0.305	0.927	33808	147	27366	Salmonella enterica subsp. enterica serovar Enteritidis str. EC20110353, complete genome	Bacteria	2	Proteobacteria	1224	Gammaproteobacteria	1236	Enterobacteriales	91347	Enterobacteriaceae	543	Salmonella	590	Salmonella enterica	28901	EC20110353	1243618
Bacteria	CP007350.1	0.359	4685866	4342581	1422678	0.304	0.927	33598	4	26669	Salmonella enterica subsp. enterica serovar Enteritidis str. EC20120496 genome	Bacteria	2	Proteobacteria	1224	Gammaproteobacteria	1236	Enterobacteriales	91347	Enterobacteriaceae	543	Salmonella	590	Salmonella enterica	28901	EC20120496	1412556
Bacteria	CP007466.1	0.358	4572802	4234885	1390829	0.304	0.926	32764	1	27099	Salmonella enterica subsp. enterica serovar Enteritidis str. SA20084644, complete genome	Bacteria	2	Proteobacteria	1224	Gammaproteobacteria	1236	Enterobacteriales	91347	Enterobacteriaceae	543	Salmonella	590	Salmonella enterica	28901	SA20084644	1412480
Bacteria	CP007338.1	0.358	4685835	4339758	1421256	0.303	0.926	33560	3	27677	Salmonella enterica subsp. enterica serovar Enteritidis str. EC20120597 genome	Bacteria	2	Proteobacteria	1224	Gammaproteobacteria	1236	Enterobacteriales	91347	Enterobacteriaceae	543	Salmonella	590	Salmonella enterica	28901	EC20120597	1412606
Bacteria	CP007340.1	0.358	4685862	4340580	1425611	0.304	0.926	33552	1	27218	Salmonella enterica subsp. enterica serovar Enteritidis str. EC20120686 genome	Bacteria	2	Proteobacteria	1224	Gammaproteobacteria	1236	Enterobacteriales	91347	Enterobacteriaceae	543	Salmonella	590	Salmonella enterica	28901	EC20120686	1412607
Bacteria	CP007372.1	0.358	4685863	4345658	1435473	0.306	0.927	33534	6	26796	Salmonella enterica subsp. enterica serovar Enteritidis str. SA20121703 genome	Bacteria	2	Proteobacteria	1224	Gammaproteobacteria	1236	Enterobacteriales	91347	Enterobacteriaceae	543	Salmonella	590	Salmonella enterica	28901	SA20121703	1412483
Bacteria	CP007298.1	0.357	4685831	4334730	1430047	0.305	0.925	33472	12	26769	Salmonella enterica subsp. enterica serovar Enteritidis str. EC20090530 genome	Bacteria	2	Proteobacteria	1224	Gammaproteobacteria	1236	Enterobacteriales	91347	Enterobacteriaceae	543	Salmonella	590	Salmonella enterica	28901	EC20090530	1412585
Bacteria	CP007297.1	0.357	4685774	4330795	1413155	0.302	0.924	33458	1	27839	Salmonella enterica subsp. enterica serovar Enteritidis str. SA20090435 genome	Bacteria	2	Proteobacteria	1224	Gammaproteobacteria	1236	Enterobacteriales	91347	Enterobacteriaceae	543	Salmonella	590	Salmonella enterica	28901	SA20090435	1412513
Bacteria	CP007356.1	0.357	4685859	4330477	1418277	0.303	0.924	33424	13	27281	Salmonella enterica subsp. enterica serovar Enteritidis str. EC20100089 genome	Bacteria	2	Proteobacteria	1224	Gammaproteobacteria	1236	Enterobacteriales	91347	Enterobacteriaceae	543	Salmonella	590	Salmonella enterica	28901	EC20100089	1412599
Bacteria	CP007376.1	0.356	4685788	4312596	1426623	0.304	0.92	33376	5	27364	Salmonella enterica subsp. enterica serovar Enteritidis str. EC20120927 genome	Bacteria	2	Proteobacteria	1224	Gammaproteobacteria	1236	Enterobacteriales	91347	Enterobacteriaceae	543	Salmonella	590	Salmonella enterica	28901	EC20120927	1412617
Bacteria	CP007417.1	0.355	4685863	4312869	1422601	0.304	0.92	33308	17	27091	Salmonella enterica subsp. enterica serovar Enteritidis str. SA20123395 genome	Bacteria	2	Proteobacteria	1224	Gammaproteobacteria	1236	Enterobacteriales	91347	Enterobacteriaceae	543	Salmonella	590	Salmonella enterica	28901	SA20123395	1412495
Bacteria	CP007336.1	0.355	4685766	4304673	1426166	0.304	0.919	33224	4	27227	Salmonella enterica subsp. enterica serovar Enteritidis str. EC20120581 genome	Bacteria	2	Proteobacteria	1224	Gammaproteobacteria	1236	Enterobacteriales	91347	Enterobacteriaceae	543	Salmonella	590	Salmonella enterica	28901	EC20120581	1412604
Bacteria	CP007370.1	0.354	4685860	4300531	1424331	0.304	0.918	33210	9	27324	Salmonella enterica subsp. enterica serovar Enteritidis str. EC20121672 genome	Bacteria	2	Proteobacteria	1224	Gammaproteobacteria	1236	Enterobacteriales	91347	Enterobacteriaceae	543	Salmonella	590	Salmonella enterica	28901	EC20121672	1412561
Bacteria	CP007355.1	0.354	4685859	4295335	1411182	0.301	0.917	33198	15	26744	Salmonella enterica subsp. enterica serovar Enteritidis str. EC20100088 genome	Bacteria	2	Proteobacteria	1224	Gammaproteobacteria	1236	Enterobacteriales	91347	Enterobacteriaceae	543	Salmonella	590	Salmonella enterica	28901	EC20100088	1412598
Bacteria	CP007352.1	0.352	4685808	4271363	1399423	0.299	0.912	32954	26	26470	Salmonella enterica subsp. enterica serovar Enteritidis str. EC20120498 genome	Bacteria	2	Proteobacteria	1224	Gammaproteobacteria	1236	Enterobacteriales	91347	Enterobacteriaceae	543	Salmonella	590	Salmonella enterica	28901	EC20120498	1412545
Bacteria	CP007379.1	0.35	4685856	4249880	1410412	0.301	0.907	32838	13	26159	Salmonella enterica subsp. enterica serovar Enteritidis str. EC20120969 genome	Bacteria	2	Proteobacteria	1224	Gammaproteobacteria	1236	Enterobacteriales	91347	Enterobacteriaceae	543	Salmonella	590	Salmonella enterica	28901	EC20120969	1412619
Bacteria	CP007371.1	0.35	4685749	4241310	1406544	0.3	0.905	32784	21	26827	Salmonella enterica subsp. enterica serovar Enteritidis str. EC20121689 genome	Bacteria	2	Proteobacteria	1224	Gammaproteobacteria	1236	Enterobacteriales	91347	Enterobacteriaceae	543	Salmonella	590	Salmonella enterica	28901	EC20121689	1412616
Bacteria	CP007335.1	0.348	4685844	4215377	1396175	0.298	0.9	32578	24	25886	Salmonella enterica subsp. enterica serovar Enteritidis str. EC20120580 genome	Bacteria	2	Proteobacteria	1224	Gammaproteobacteria	1236	Enterobacteriales	91347	Enterobacteriaceae	543	Salmonella	590	Salmonella enterica	28901	EC20120580	1412603
Bacteria	CP007433.1	0.346	4685793	4195388	1392337	0.297	0.895	32398	43	26232	Salmonella enterica subsp. enterica serovar Enteritidis str. EC20120051 genome	Bacteria	2	Proteobacteria	1224	Gammaproteobacteria	1236	Enterobacteriales	91347	Enterobacteriaceae	543	Salmonella	590	Salmonella enterica	28901	EC20120051	1412601
Bacteria	CP007434.1	0.34	4685833	4124779	1370938	0.293	0.88	31894	42	25540	Salmonella enterica subsp. enterica serovar Enteritidis str. EC20120200 genome	Bacteria	2	Proteobacteria	1224	Gammaproteobacteria	1236	Enterobacteriales	91347	Enterobacteriaceae	543	Salmonella	590	Salmonella enterica	28901	EC20120200	1412529
Bacteria	CP007333.1	0.319	4942739	4082455	1348589	0.273	0.826	31576	60	26306	Salmonella enterica subsp. enterica serovar Enteritidis str. EC20121177 genome	Bacteria	2	Proteobacteria	1224	Gammaproteobacteria	1236	Enterobacteriales	91347	Enterobacteriaceae	543	Salmonella	590	Salmonella enterica	28901	EC20121177	1412594
Bacteria	CP007354.1	0.318	4685779	3845220	1299599	0.277	0.821	29816	68	24140	Salmonella enterica subsp. enterica serovar Enteritidis str. EC20120528 genome	Bacteria	2	Proteobacteria	1224	Gammaproteobacteria	1236	Enterobacteriales	91347	Enterobacteriaceae	543	Salmonella	590	Salmonella enterica	28901	EC20120528	1412537
Bacteria	CP007353.1	0.316	4685203	3828833	1275367	0.272	0.817	29578	67	24099	Salmonella enterica subsp. enterica serovar Enteritidis str. EC20120505 genome	Bacteria	2	Proteobacteria	1224	Gammaproteobacteria	1236	Enterobacteriales	91347	Enterobacteriaceae	543	Salmonella	590	Salmonella enterica	28901	EC20120505	1412544
Bacteria	CP007344.1	0.309	4684981	3737105	1276606	0.272	0.798	28976	80	23538	Salmonella enterica subsp. enterica serovar Enteritidis str. EC20120213 genome	Bacteria	2	Proteobacteria	1224	Gammaproteobacteria	1236	Enterobacteriales	91347	Enterobacteriaceae	543	Salmonella	590	Salmonella enterica	28901	EC20120213	1412528
Bacteria	CP007361.1	0.272	4685250	3275930	1102067	0.235	0.699	25458	150	22176	Salmonella enterica subsp. enterica serovar Enteritidis str. SA20100349 genome	Bacteria	2	Proteobacteria	1224	Gammaproteobacteria	1236	Enterobacteriales	91347	Enterobacteriaceae	543	Salmonella	590	Salmonella enterica	28901	SA20100349	1412482
Bacteria	CP007438.1	0.265	4754531	3225579	1174564	0.247	0.678	25168	306	21803	Salmonella enterica subsp. enterica serovar Enteritidis str. EC20120009 genome	Bacteria	2	Proteobacteria	1224	Gammaproteobacteria	1236	Enterobacteriales	91347	Enterobacteriaceae	543	Salmonella	590	Salmonella enterica	28901	EC20120009	1412471
Bacteria	CP007365.1	0.254	4685775	3088719	1074339	0.229	0.659	23850	114	18786	Salmonella enterica subsp. enterica serovar Enteritidis str. EC20120994 genome	Bacteria	2	Proteobacteria	1224	Gammaproteobacteria	1236	Enterobacteriales	91347	Enterobacteriaceae	543	Salmonella	590	Salmonella enterica	28901	EC20120994	1412569
Bacteria	CP007292.1	0.213	4685818	2590972	907863	0.194	0.553	19970	99	16415	Salmonella enterica subsp. enterica serovar Enteritidis str. SA19994216 genome	Bacteria	2	Proteobacteria	1224	Gammaproteobacteria	1236	Enterobacteriales	91347	Enterobacteriaceae	543	Salmonella	590	Salmonella enterica	28901	SA19994216	1412499
Bacteria	CP007339.1	0.213	4685746	2582979	944140	0.201	0.551	19946	123	16348	Salmonella enterica subsp. enterica serovar Enteritidis str. EC20120685 genome	Bacteria	2	Proteobacteria	1224	Gammaproteobacteria	1236	Enterobacteriales	91347	Enterobacteriaceae	543	Salmonella	590	Salmonella enterica	28901	EC20120685	1412534
Bacteria	CP007423.1	0.208	4685814	2521841	906014	0.193	0.538	19488	122	16040	Salmonella enterica subsp. enterica serovar Enteritidis str. EC20130347 genome	Bacteria	2	Proteobacteria	1224	Gammaproteobacteria	1236	Enterobacteriales	91347	Enterobacteriaceae	543	Salmonella	590	Salmonella enterica	28901	EC20130347	1412590
Bacteria	CP007319.1	0.206	4685537	2494629	933333	0.199	0.532	19328	120	16301	Salmonella enterica subsp. enterica serovar Enteritidis str. SA20095440 genome	Bacteria	2	Proteobacteria	1224	Gammaproteobacteria	1236	Enterobacteriales	91347	Enterobacteriaceae	543	Salmonella	590	Salmonella enterica	28901	SA20095440	1412492
Bacteria	CP007367.1	0.157	4685128	1893073	727942	0.155	0.404	14706	157	12492	Salmonella enterica subsp. enterica serovar Enteritidis str. EC20121541 genome	Bacteria	2	Proteobacteria	1224	Gammaproteobacteria	1236	Enterobacteriales	91347	Enterobacteriaceae	543	Salmonella	590	Salmonella enterica	28901	EC20121541	1412525
Bacteria	CP007425.1	0.156	4683790	1889851	708090	0.151	0.403	14610	120	11759	Salmonella enterica subsp. enterica serovar Enteritidis str. SA20082034 genome	Bacteria	2	Proteobacteria	1224	Gammaproteobacteria	1236	Enterobacteriales	91347	Enterobacteriaceae	543	Salmonella	590	Salmonella enterica	28901	SA20082034	1412488
Bacteria	CP007428.1	0.146	4685710	1755495	684864	0.146	0.375	13650	146	11215	Salmonella enterica subsp. enterica serovar Enteritidis str. EC20120677 genome	Bacteria	2	Proteobacteria	1224	Gammaproteobacteria	1236	Enterobacteriales	91347	Enterobacteriaceae	543	Salmonella	590	Salmonella enterica	28901	EC20120677	1412559
Bacteria	CP007427.1	0.113	4685695	1368947	566565	0.121	0.292	10628	122	8773	Salmonella enterica subsp. enterica serovar Enteritidis str. SA20100239 genome	Bacteria	2	Proteobacteria	1224	Gammaproteobacteria	1236	Enterobacteriales	91347	Enterobacteriaceae	543	Salmonella	590	Salmonella enterica	28901	SA20100239	1412481
Bacteria	CP007296.1	0.095	4685809	1150819	460586	0.098	0.246	8928	103	7596	Salmonella enterica subsp. enterica serovar Enteritidis str. SA20090419 genome	Bacteria	2	Proteobacteria	1224	Gammaproteobacteria	1236	Enterobacteriales	91347	Enterobacteriaceae	543	Salmonella	590	Salmonella enterica	28901	SA20090419	1412517
Bacteria	CM001471.1	0.095	4672567	1056944	345995	0.074	0.226	8858	1188	12601	Salmonella enterica subsp. houtenae str. ATCC BAA-1581 chromosome, whole genome shotgun sequence	Bacteria	2	Proteobacteria	1224	Gammaproteobacteria	1236	Enterobacteriales	91347	Enterobacteriaceae	543	Salmonella	590	Salmonella enterica	28901	ATCC BAA-1581	523831
Bacteria	CP007426.1	0.088	4685152	1064351	435134	0.093	0.227	8248	95	6527	Salmonella enterica subsp. enterica serovar Enteritidis str. SA20085285 genome	Bacteria	2	Proteobacteria	1224	Gammaproteobacteria	1236	Enterobacteriales	91347	Enterobacteriaceae	543	Salmonella	590	Salmonella enterica	28901	SA20085285	1412489
Bacteria	CP000880.1	0.085	4600800	980112	203091	0.044	0.213	7776	228	8492	Salmonella enterica subsp. arizonae serovar 62:z4,z23:--, complete genome	Bacteria	2	Proteobacteria	1224	Gammaproteobacteria	1236	Enterobacteriales	91347	Enterobacteriaceae	543	Salmonella	590	Salmonella enterica	28901	RSK2980	41514
Bacteria	CP007366.1	0.072	4683324	863741	388205	0.083	0.184	6756	117	5687	Salmonella enterica subsp. enterica serovar Enteritidis str. EC20121004 genome	Bacteria	2	Proteobacteria	1224	Gammaproteobacteria	1236	Enterobacteriales	91347	Enterobacteriaceae	543	Salmonella	590	Salmonella enterica	28901	EC20121004	1412530
Bacteria	CP006693.1	0.067	4574846	764749	174976	0.038	0.167	6174	151	6868	Salmonella enterica subsp. arizonae serovar 62:z36:- str. RKS2983, complete genome	Bacteria	2	Proteobacteria	1224	Gammaproteobacteria	1236	Enterobacteriales	91347	Enterobacteriaceae	543	Salmonella	590	Salmonella enterica	28901	RKS2983	1386967
Bacteria	CP004857.1	0.021	4773	173	173	0.036	0.036	2	2	4	Salmonella enterica subsp. enterica serovar Heidelberg str. 41578	Bacteria	2	Proteobacteria	1224	Gammaproteobacteria	1236	Enterobacteriales	91347	Enterobacteriaceae	543	Salmonella	590	Salmonella enterica	28901	41578	1124936
