# Supplementary material for: Pathogen surveillance in the informal settlement, Kibera, Kenya, using a metagenomics approach
Source: PLoS One. 2019 Oct 10;14(10):e0222531. doi: 10.1371/journal.pone.0222531 (PMC6786639; doi:10.1371/journal.pone.0222531)
Supplement: S15 Table — (XLSX) [file pone.0222531.s021.xlsx]

## Sheet: Table S16. Res class (FPKM)
	25_Mon_S09	25_Wed_S09	26_Mon_S09	26_Wed_S09	27_Mon_S09	28_Mon_S09	28_Wed_S09	29_Mon_S09	29_Wed_S09	30_Mon_S09	30_Wed_S09	31_Mon_S09	31_Wed_S09	32_Mon_S09	32_Wed_S09	33_Mon_S09	33_Wed_S09	34_Mon_S09	34_Wed_S09	35_Mon_S09	35_Wed_S09	25_Mon_S10	25_Wed_S10	26_Mon_S10	26_Wed_S10	27_Mon_S10	27_Wed_S10	28_Mon_S10	28_Wed_S10	29_Mon_S10	29_Wed_S10	30_Mon_S10	30_Wed_S10	31_Mon_S10	31_Wed_S10	32_Mon_S10	32_Wed_S10	33_Wed_S10	34_Mon_S10	34_Wed_S10	35_Mon_S10	35_Wed_S10
Aminoglycoside resistance	105.505	147.639	116.712	142.155	156.117	639.089	102.069	99.8056	110.76	114.474	186.069	98.5489	97.153	138.723	114.547	117.847	109.056	129.882	121.371	130.706	130.731	105.048	34.4296	145.471	163.557	111.363	330.088	429.577	163.279	99.0687	222.9	161.901	173.311	179.771	121.454	151.239	159.04	97.1914	195.381	107.222	149.22	158.68
Beta-lactam resistance	15.9744	42.8297	30.1999	57.4947	62.0413	377.347	31.1487	26.5633	40.77	30.2761	94.1354	24.8367	26.5117	36.8065	80.7329	27.0233	35.6772	21.6391	43.0952	29.0535	45.358	27.2713	18.9068	31.4941	65.5085	39.1461	167.387	237.23	53.8419	35.7803	72.9121	36.6644	61.0411	42.4311	56.4118	39.8919	83.1186	51.6934	25.3132	55.9309	20.216	63.2639
Fluoroquinolone resistance	0.441566	1.33918	2.09657	3.53224	0.35896	0.018049	1.62309	0.485071	1.79755	0.981759	1.38637	0.182996	0.871296	0.345855	1.11306	0.408354	0.994709	1.6335	0.803123	1.55379	0.674763	2.59988	0.497306	2.3076	5.13188	1.80236	6.87062	0.463579	5.26409	1.98901	2.41693	2.56621	0.425585	1.98792	2.73551	2.71853	0.752058	0.951799	1.97464	1.11742	5.07565	3.96336
Fosfomycin resistance	1.63585	0.261084	2.32612	1.693	2.93739	0	1.11818	0	2.33563	0	0.641562	3.68898	1.21346	0.581962	0.499666	0.394501	0.342894	1.02466	0.46739	0	0.432026	1.52912	0.245818	0.761929	1.68716	2.02507	2.19885	0.799297	4.75845	2.17601	1.0689	0.698105	0.354411	1.68892	1.26649	2.83055	0.532842	0.869162	1.3596	1.11394	3.854	5.7673
Lincosamide resistance	4.69375	3.10293	2.76193	2.38734	3.87591	0.958496	4.47651	11.9593	4.45631	4.83646	4.4341	9.06962	5.58412	6.26033	7.92292	5.6323	2.8076	6.47833	6.44775	3.59734	3.75561	7.64904	4.2669	5.19652	0	8.57624	27.6757	5.43501	3.89165	12.598	2.34495	2.86867	2.30283	9.40695	6.06094	8.60689	8.53672	10.0486	8.6754	9.94484	5.32207	1.26906
Macrolide resistance	22.7309	34.8088	19.3569	40.1369	46.0733	5.6479	44.7652	42.9427	36.625	25.6687	78.5157	48.453	45.1072	40.2997	70.8947	33.8	31.6912	33.5334	65.0047	22.7666	46.9292	25.4051	17.0895	28.1525	17.273	45.833	146.731	25.2077	36.543	55.6606	31.6825	31.7936	46.9099	44.2811	51.6396	38.7355	85.0015	75.7733	40.5268	69.0117	16.8255	21.0856
Macrolide, Lincosamide and Streptogramin B resistance	13.4551	42.8285	11.7901	45.5249	37.7046	3.0819	46.093	29.708	41.7513	14.8872	81.1295	28.2452	50.8871	23.9705	63.9252	19.8162	34.3556	10.2866	64.9955	12.6685	43.26	8.92777	10.2213	16.5922	9.66382	37.4357	131.076	15.3112	45.6644	30.7799	36.8312	22.7601	52.6519	29.0938	53.0401	23.8246	91.2119	70.3518	28.677	64.8069	5.68452	17.0638
metronidazole (5-nitroimidazole)	0.647039	0	1.12963	0.185644	1.59364	0	0.179494	0	0.769105	0	4.60617	0	0	0.314416	10.2121	0	0.0860336	0	0.282822	0	0.341136	0.181555	0	2.0055	2.49804	0.920611	2.26143	0.278872	0.78163	0.666241	1.23001	2.48883	1.00739	2.14172	1.38476	0.367904	0.642936	1.23632	0.35321	2.10771	0	0.381191
Phenicol resistance	36.8298	35.8772	31.2574	34.1363	46.7774	191.005	33.0069	44.4592	31.4051	46.8181	54.1176	43.8461	35.6905	41.4255	46.135	37.8237	35.1328	33.3848	47.1313	48.3363	43.1276	26.316	7.73618	35.3473	17.9095	29.3921	101.978	133.543	40.8513	29.103	38.1283	35.5227	44.8486	31.3261	39.9589	26.054	46.9006	43.5148	36.7762	37.6811	32.2172	31.2188
Quinolone resistance	0	0.578149	1.24658	1.12052	1.64207	0	0.930772	0.134235	1.21523	0	13.0359	0	0.3802	0	8.1869	0	0.246618	0.556866	1.24249	0.224094	1.28777	0.956596	3.91595	0.866645	1.41027	1.84667	22.1777	0.724746	3.56799	1.09588	6.11744	1.27112	0.489318	1.85112	4.50515	2.64997	0.875217	2.75467	0.971006	3.66451	0.789697	2.75297
Rifampicin resistance	1.80532	4.84142	2.87214	3.62038	6.55527	0.240772	1.58041	3.13423	2.54998	1.63595	11.1051	2.91324	3.5408	4.58335	7.90116	3.32161	2.13958	3.79407	3.97242	2.3225	3.48758	0.879083	1.28985	2.73581	5.09481	5.46253	23.7717	2.52235	4.81442	4.06087	9.33877	4.71213	5.96525	4.18011	4.96369	3.90448	6.6784	8.37635	5.81936	8.75726	3.04174	6.57045
Sulphonamide resistance	142.105	162.404	117.556	135.043	192.114	540.286	103.361	126.552	119.465	156.323	166.631	133.054	103.389	176.734	116.33	171.326	121.523	161.941	132.709	168.559	142.063	136.121	43.3216	178.497	240.123	127.466	350.596	384.671	175.61	126.149	221.893	200.988	169.855	196.528	88.75	164.059	145.244	104.924	244.883	108.318	202.172	191.71
Tetracycline resistance	45.0569	69.4843	53.7	74.7587	79.128	9.63649	70.6172	55.7035	69.71	40.415	134.861	69.4035	72.4342	57.9645	118.13	48.5641	51.6443	52.3684	94.1722	47.3658	74.3688	77.1526	39.7166	59.7631	179.045	97.5201	319.37	46.9397	93.7512	74.4701	82.923	67.7459	78.6519	100.296	89.8106	78.3598	109.353	113.602	88.2079	104.595	42.5678	53.8076
Trimethoprim resistance	10.0002	22.1839	17.2416	28.5894	28.6843	99.5422	10.5116	14.8907	16.9933	15.4612	52.5486	22.4475	19.4257	19.7849	34.6196	17.3136	15.7329	16.1133	27.5363	16.1764	38.9768	14.5662	5.60972	17.4616	21.0326	13.8392	67.2096	72.4847	23.4727	14.9163	28.4108	29.0581	29.023	14.1293	31.8533	17.1953	32.3349	20.5263	26.1194	24.7396	13.8069	24.2
